# Supplementary material for: Artificial intelligence of digital morphology analyzers improves the efficiency of manual leukocyte differentiation of peripheral blood
Source: BMC Med Inform Decis Mak. 2023 Mar 29;23:50. doi: 10.1186/s12911-023-02153-z (PMC10061886; doi:10.1186/s12911-023-02153-z)
Supplement: Supplementary file 1 — Additional file 1. [file 12911_2023_2153_MOESM1_ESM.xlsx]

## Sheet: data
			manual leukocyte differentiation of different technologists with or without AI
number	time	model	segmented neutrophil	band neutrophil	lymphocyte	monocyte	eosinophil	basophil	metamyelocyte	myelocyte	promyelocyte	blast	reactive lymphocyte	plasma cell	abnormal lymphocyte	abnormal promyelocyte	NRBC	gaint platelet	large platelet	platelet aggregation	smudge cell	megakaryocyte	WBC
0713-2624940300	2021/3/17	AI+C	71	7	82	32	4	1	0	0	0	0	3	0	0	0	0	0	0	0	3	0	200
		AI+D	70	8	80	32	3	1	1	1	0	0	3	0	0	0	0	0	0	0	4	0	199
		AI+E	75	4	68	34	4	1	0	0	0	0	14	0	0	0	0	0	0	0	3	0	200
		AI+F	78	0	80	32	4	1	0	0	0	0	5	0	0	0	0	0	0	0	3	0	200
		AI+G	73	10	82	28	4	1	0	0	0	0	2	0	0	0	0	0	0	0	3	0	200
		AI+H	76	6	82	28	4	1	1	0	0	0	2	0	0	0	0	0	0	0	3	0	200
		AI+I	76	6	81	26	4	1	1	0	0	1	2	0	0	2	0	0	0	0	3	0	200
		AI+J	76	6	81	26	4	1	1	0	0	1	2	0	0	2	0	0	0	0	3	0	200
		AI+K	77	3	83	30	3	1	0	0	0	0	2	0	0	0	0	0	0	0	3	0	199
		AI+L	76	2	82	33	4	1	0	0	0	0	2	0	0	0	0	0	0	0	3	0	200
		AI+M	76	3	85	31	4	1	0	0	0	0	0	0	0	0	0	0	0	0	3	0	200
		C	70	9	82	28	3	1	4	2	0	0	0	0	0	0	0	0	0	0	4	0	199
		D	66	13	79	30	3	1	1	2	0	0	4	0	0	0	0	0	0	0	4	0	199
		E	73	5	70	34	4	1	0	0	0	0	13	0	0	0	0	0	0	0	3	0	200
		F	79	0	81	30	4	1	0	0	0	0	5	0	0	0	0	0	0	0	3	0	200
		G	71	10	81	33	4	1	0	0	0	0	0	0	0	0	0	0	0	0	3	0	200
		H	82	2	83	28	4	1	0	0	0	0	0	0	0	0	0	0	0	0	3	0	200
		I	76	6	81	26	4	1	1	0	0	1	2	0	0	2	0	0	0	0	3	0	200
		J	76	6	81	26	4	1	1	0	0	1	2	0	0	2	0	0	0	0	3	0	200
		K	79	0	85	31	3	1	0	0	0	0	0	0	0	0	0	0	0	0	3	0	199
		L	78	0	85	32	4	1	0	0	0	0	0	0	0	0	0	0	0	0	3	0	200
		M	79	0	89	27	3	1	0	0	0	0	0	0	0	0	0	0	0	0	4	0	199
		AI	76	6	81	27	4	1	0	0	2	1	2	0	0	0	0	0	0	0	3	0	200
		referee	76	5	84	30	4	1	0	0	0	0	0	0	0	0	0	0	0	0	3	0	200
0043-2624949500	2021/3/17	AI+C	67	1	114	9	5	4	0	0	0	0	0	0	0	0	0	1	6	0	18	0	200
		AI+D	68	0	113	9	5	4	0	0	0	0	1	0	0	0	0	1	6	0	18	0	200
		AI+E	68	0	100	12	5	4	0	0	0	0	11	0	0	0	0	1	6	0	18	0	200
		AI+F	68	0	111	9	5	4	0	0	0	0	3	0	0	0	0	1	6	0	18	0	200
		AI+G	68	0	114	9	5	4	0	0	0	0	0	0	0	0	0	1	6	0	18	0	200
		AI+H	68	0	112	9	5	4	0	0	0	0	0	0	2	0	0	1	6	0	18	0	200
		AI+I	68	0	112	9	5	4	0	0	0	0	0	0	2	0	0	1	6	0	18	0	200
		AI+J	68	0	112	9	5	4	0	0	0	0	0	0	2	0	0	1	6	0	18	0	200
		AI+K	68	0	113	10	5	4	0	0	0	0	0	0	0	0	0	0	7	0	18	0	200
		AI+L	68	0	114	9	5	4	0	0	0	0	0	0	0	0	0	1	6	0	18	0	200
		AI+M	68	0	112	9	5	4	0	0	0	0	0	0	2	0	0	1	6	0	18	0	200
		C	67	1	113	8	5	4	0	0	0	0	2	0	0	0	0	1	6	0	18	0	200
		D	67	1	113	9	8	1	0	0	0	0	1	0	0	0	0	1	6	0	18	0	200
		E	68	0	107	12	5	4	0	0	0	0	4	0	0	0	0	1	6	0	18	0	200
		F	68	0	108	9	5	4	0	0	0	0	6	0	0	0	0	1	6	0	18	0	200
		G	69	0	114	8	5	4	0	0	0	0	0	0	0	0	0	1	6	0	18	0	200
		H	68	0	111	12	5	4	0	0	0	0	0	0	0	0	0	1	6	0	18	0	200
		I	68	0	112	9	5	4	0	0	0	0	0	0	2	0	0	1	6	0	18	0	200
		J	68	0	112	9	5	4	0	0	0	0	0	0	2	0	0	1	6	0	18	0	200
		K	68	0	114	9	5	4	0	0	0	0	0	0	0	0	0	1	6	0	18	0	200
		L	68	0	115	8	5	4	0	0	0	0	0	0	0	0	0	1	6	0	18	0	200
		M	68	0	115	8	5	4	0	0	0	0	0	0	0	0	0	1	6	0	18	0	200
		AI	68	0	114	9	5	4	0	0	0	0	0	0	0	0	0	1	6	0	18	0	200
		referee	68	0	114	9	5	4	0	0	0	0	0	0	0	0	0	0	7	0	18	0	200
0084-2624951800	2021/3/17	AI+C	119	0	38	7	34	2	0	0	0	0	0	0	0	0	0	1	0	1	11	0	200
		AI+D	118	1	38	4	30	2	0	0	0	0	3	0	0	0	0	1	0	1	15	0	196
		AI+E	119	0	33	7	34	2	0	0	0	0	5	0	0	0	0	1	0	1	11	0	200
		AI+F	119	0	38	7	34	2	0	0	0	0	0	0	0	0	0	1	0	1	11	0	200
		AI+G	119	0	38	7	34	2	0	0	0	0	0	0	0	0	0	1	0	1	11	0	200
		AI+H	120	0	38	7	33	2	0	0	0	0	0	0	0	0	0	1	0	1	11	0	200
		AI+I	120	0	38	7	33	2	0	0	0	0	0	0	0	0	0	1	0	1	11	0	200
		AI+J	120	0	38	7	33	2	0	0	0	0	0	0	0	0	0	1	0	1	11	0	200
		AI+K	120	0	38	7	27	2	0	0	0	0	0	0	0	0	0	1	0	1	11	0	194
		AI+L	119	0	38	7	34	2	0	0	0	0	0	0	0	0	0	1	0	1	11	0	200
		AI+M	119	0	39	6	34	2	0	0	0	0	0	0	0	0	0	1	0	1	11	0	200
		C	118	1	38	4	34	2	0	0	0	0	3	0	0	0	0	1	0	1	11	0	200
		D	117	2	38	4	30	2	0	0	0	0	3	0	0	0	0	1	0	1	15	0	196
		E	117	0	33	8	36	2	0	0	0	0	4	0	0	0	0	1	0	1	11	0	200
		F	119	0	37	7	34	2	0	0	0	0	1	0	0	0	0	1	0	1	11	0	200
		G	119	2	38	5	34	2	0	0	0	0	0	0	0	0	0	1	0	1	11	0	200
		H	120	0	36	9	35	0	0	0	0	0	0	0	0	0	0	1	0	1	11	0	200
		I	120	0	38	7	33	2	0	0	0	0	0	0	0	0	0	1	0	1	11	0	200
		J	120	0	38	7	33	2	0	0	0	0	0	0	0	0	0	1	0	1	11	0	200
		K	118	0	40	5	35	2	0	0	0	0	0	0	0	0	0	1	0	1	11	0	200
		L	119	0	38	7	34	2	0	0	0	0	0	0	0	0	0	1	0	1	11	0	200
		M	117	0	43	2	33	2	0	0	0	0	0	0	0	0	0	1	0	1	14	0	197
		AI	120	0	38	7	33	2	0	0	0	0	0	0	0	0	0	1	0	1	11	0	200
		referee	119	0	38	7	34	2	0	0	0	0	0	0	0	0	0	1	0	1	11	0	200
0099-2624987100	2021/3/17	AI+C	91	6	46	10	42	3	0	0	0	0	0	0	0	0	0	0	1	1	13	0	198
		AI+D	88	9	47	9	38	2	0	0	0	0	0	0	0	0	1	0	1	1	18	0	193
		AI+E	93	4	37	11	44	3	0	0	0	0	8	0	0	0	0	0	1	1	11	0	200
		AI+F	93	4	46	10	44	3	0	0	0	0	0	0	0	0	0	0	1	1	11	0	200
		AI+G	93	4	46	10	44	3	0	0	0	0	0	0	0	0	0	0	1	1	11	0	200
		AI+H	93	4	45	11	44	3	0	0	0	0	0	0	0	0	0	0	1	1	11	0	200
		AI+I	93	4	45	7	44	3	1	2	0	1	0	0	0	0	0	0	1	1	11	0	200
		AI+J	93	4	45	7	44	3	1	2	0	1	0	0	0	0	0	0	1	1	11	0	200
		AI+K	96	0	46	10	37	3	0	0	0	0	0	0	0	0	0	0	1	1	13	0	192
		AI+L	93	4	46	10	44	3	0	0	0	0	0	0	0	0	0	0	2	1	11	0	200
		AI+M	93	4	46	7	44	3	1	2	0	0	0	0	0	0	0	0	1	1	11	0	200
		C	90	7	45	9	45	2	0	0	0	0	2	0	0	0	0	0	1	1	11	0	200
		D	84	13	47	8	38	2	1	0	0	0	0	0	0	0	1	0	1	1	18	0	193
		E	90	5	42	11	46	3	0	0	0	0	3	0	0	0	0	0	1	1	11	0	200
		F	94	3	44	10	44	3	0	0	0	0	2	0	0	0	0	0	2	1	11	0	200
		G	93	4	46	8	46	1	0	0	0	0	2	0	0	0	0	0	1	1	11	0	200
		H	98	0	45	11	44	2	0	0	0	0	0	0	0	0	0	0	1	1	11	0	200
		I	93	4	45	7	44	3	1	2	0	1	0	0	0	0	0	0	1	1	11	0	200
		J	93	4	45	7	44	3	1	2	0	1	0	0	0	0	0	0	1	1	11	0	200
		K	97	0	46	10	37	3	0	0	0	0	0	0	0	0	0	0	1	1	11	0	193
		L	97	0	47	9	44	3	0	0	0	0	0	0	0	0	0	0	1	1	11	0	200
		M	98	0	48	8	36	3	0	0	0	0	0	0	0	0	0	0	1	1	18	0	193
		AI	93	4	45	11	44	3	0	0	0	0	0	0	0	0	0	0	1	1	11	0	200
		referee	94	3	46	10	44	3	0	0	0	0	0	0	0	0	0	0	1	1	11	0	200
0841-2626976000	2021/3/18	AI+C	47	1	133	10	5	2	0	0	0	0	0	0	0	0	0	0	4	8	23	0	198
		AI+D	46	2	133	10	5	2	0	0	0	0	0	0	0	0	0	0	4	8	23	0	198
		AI+E	48	0	110	10	7	2	0	0	0	0	23	0	0	0	0	0	4	8	21	0	200
		AI+F	48	0	126	10	7	2	0	0	0	0	7	0	0	0	0	0	4	8	21	0	200
		AI+G	48	0	133	10	7	2	0	0	0	0	0	0	0	0	0	0	4	8	21	0	200
		AI+H	48	0	132	10	7	2	0	0	0	0	1	0	0	0	0	0	4	8	21	0	200
		AI+I	48	0	132	10	7	2	0	0	0	0	1	0	0	0	0	0	4	8	21	0	200
		AI+J	48	0	132	10	7	2	0	0	0	0	1	0	0	0	0	0	4	8	21	0	200
		AI+K	48	0	133	10	5	2	0	0	0	0	0	0	0	0	0	0	4	8	21	0	198
		AI+L	31	11	31	10	1	1	0	0	0	2	5	0	8	0	0	0	2	1	14	0	100
		AI+M	31	11	31	10	1	1	0	0	0	2	5	0	8	0	0	0	2	1	14	0	100
		C	46	2	123	10	5	2	0	0	0	0	10	0	0	0	0	0	4	8	23	0	198
		D	47	1	133	10	5	2	0	0	0	0	0	0	0	0	0	0	4	8	23	0	198
		E	47	1	96	11	7	2	0	0	0	0	33	0	3	0	0	0	4	8	21	0	200
		F	48	0	109	10	7	2	0	0	0	0	24	0	0	0	0	0	4	8	21	0	200
		G	45	3	133	10	7	2	0	0	0	0	0	0	0	0	0	0	4	8	21	0	200
		H	48	0	122	11	7	2	0	0	0	0	0	0	10	0	0	0	4	8	21	0	200
		I	48	0	132	10	7	2	0	0	0	0	1	0	0	0	0	0	4	8	21	0	200
		J	48	0	132	10	7	2	0	0	0	0	1	0	0	0	0	0	4	8	21	0	200
		K	48	0	133	10	5	2	0	0	0	0	0	0	0	0	0	0	4	8	21	0	198
		L	48	0	133	10	7	2	0	0	0	0	0	0	0	0	0	0	4	8	21	0	200
		M	47	0	134	9	5	2	0	0	0	0	0	0	0	0	0	0	4	8	24	0	197
		AI	48	0	132	10	7	2	0	0	0	0	1	0	0	0	0	0	4	8	21	0	200
		referee	48	0	133	10	7	2	0	0	0	0	0	0	0	0	0	0	4	8	21	0	200
2011-2627107600-A	2021/3/18	AI+C	83	18	67	19	5	1	0	0	0	0	7	0	0	0	0	1	2	59	42	0	200
		AI+D	82	19	78	14	3	1	0	0	0	0	1	0	0	0	0	1	2	59	44	0	198
		AI+E	88	13	52	21	5	1	0	0	0	0	20	0	0	0	0	1	2	59	42	0	200
		AI+F	88	13	58	20	5	1	0	0	0	0	15	0	0	0	0	1	2	59	42	0	200
		AI+G	88	13	72	20	5	1	0	0	0	0	1	0	0	0	0	1	2	59	42	0	200
		AI+H	88	13	67	20	5	1	0	0	0	0	6	0	0	0	0	1	2	59	42	0	200
		AI+I	88	13	67	20	5	1	0	0	0	0	5	0	1	0	0	1	2	59	42	0	200
		AI+J	88	13	67	20	5	1	0	0	0	0	5	0	1	0	0	1	2	59	42	0	200
		AI+K	97	1	72	20	3	1	0	0	0	0	1	0	0	0	0	1	2	59	43	0	195
		AI+L	47	1	133	10	7	2	0	0	0	0	0	0	0	0	0	0	4	8	21	0	200
		AI+M	48	0	133	10	7	2	0	0	0	0	0	0	0	0	0	0	4	8	21	0	200
		C	84	17	69	19	5	1	0	0	0	0	5	0	0	0	0	1	2	59	42	0	200
		D	83	18	79	14	3	1	0	0	0	0	0	0	0	0	0	1	2	59	44	0	198
		E	99	0	59	22	5	2	0	0	0	0	13	0	0	0	0	1	2	59	42	0	200
		F	99	2	58	17	5	0	0	0	0	0	18	0	0	0	0	1	2	59	43	0	199
		G	79	22	81	12	5	1	0	0	0	0	0	0	0	0	0	1	2	59	42	0	200
		H	92	8	91	21	5	1	0	0	0	0	0	0	5	0	0	1	2	59	19	0	223
		I	88	13	67	20	5	1	0	0	0	0	5	0	1	0	0	1	2	59	42	0	200
		J	88	13	67	20	5	1	0	0	0	0	5	0	1	0	0	1	2	59	42	0	200
		K	100	0	77	16	3	1	0	0	0	0	0	0	0	0	0	1	2	59	42	0	197
		L	101	0	77	15	5	1	0	0	0	0	1	0	0	0	0	1	2	59	42	0	200
		M	101	0	76	17	3	1	0	0	0	0	0	0	0	0	0	1	2	59	44	0	198
		AI	88	13	68	20	5	1	0	0	0	0	5	0	0	0	0	1	2	59	42	0	200
		referee	88	13	67	20	5	1	0	0	0	0	6	0	0	0	0	1	2	59	42	0	200
0709-2627578100	2021/3/19	AI+C	143	14	27	7	4	0	0	2	0	0	2	0	0	0	0	3	1	0	13	0	199
		AI+D	142	15	29	9	2	0	1	0	0	0	0	0	0	0	0	2	1	0	15	0	198
		AI+E	147	10	19	8	4	0	1	0	0	0	10	0	0	0	0	3	1	0	13	0	199
		AI+F	147	10	28	9	4	0	0	0	0	0	1	0	0	0	0	3	1	0	13	0	199
		AI+G	147	10	29	9	4	0	0	0	0	0	1	0	0	0	0	2	1	0	13	0	200
		AI+H	147	10	29	9	4	0	0	0	0	0	1	0	0	0	0	2	1	0	13	0	200
		AI+I	152	5	28	7	4	0	0	2	0	0	1	0	0	0	0	3	1	0	12	0	199
		AI+J	149	9	29	7	4	0	1	1	0	0	1	0	0	0	0	2	1	0	12	0	201
		AI+K	157	0	29	8	2	0	0	1	0	0	1	0	0	0	0	2	1	0	13	0	198
		AI+L	88	13	67	20	5	1	0	0	0	0	6	0	0	0	0	1	2	59	42	0	200
		AI+M	88	13	68	19	5	1	0	0	0	0	6	0	0	0	0	1	2	59	42	0	200
		C	144	13	27	10	2	0	0	0	0	0	1	0	0	0	0	2	2	0	15	0	197
		D	141	16	31	6	2	0	1	1	0	0	0	0	0	0	0	2	1	0	15	0	198
		E	153	4	20	10	4	0	0	0	0	0	8	0	0	0	0	3	1	0	13	0	199
		F	151	6	26	10	4	0	0	0	0	0	2	0	0	0	0	3	1	0	13	0	199
		G	142	16	28	9	4	0	0	0	0	0	1	0	0	0	0	3	1	0	12	0	200
		H	156	0	27	11	5	0	0	0	0	0	0	0	1	0	0	3	1	0	12	0	200
		I	157	0	29	9	2	0	0	0	0	0	0	0	0	0	0	3	1	0	15	0	197
		J	155	3	28	9	4	0	0	0	0	0	1	0	0	0	0	3	1	0	12	0	200
		K	157	0	28	10	2	0	0	0	0	0	0	0	0	0	0	3	1	0	13	0	197
		L	157	0	30	9	4	0	0	0	0	0	0	0	0	0	0	2	1	0	13	0	200
		M	157	0	31	8	2	0	0	0	0	0	0	0	0	0	0	2	1	0	15	0	198
		AI	147	10	29	8	4	0	0	1	0	0	1	0	0	0	0	2	1	0	13	0	200
		referee	147	10	29	9	4	0	0	0	0	0	0	0	0	0	0	3	1	0	13	0	199
0746-2627808700	2021/3/19	AI+C	98	4	65	13	5	9	1	0	0	0	5	0	0	0	0	1	0	0	9	0	200
		AI+D	98	3	65	14	5	9	3	1	0	0	2	0	0	0	0	1	0	0	9	0	200
		AI+E	100	3	50	16	5	8	0	0	0	0	16	0	2	0	0	1	0	0	9	0	200
		AI+F	100	3	67	8	5	8	2	3	0	0	4	0	0	0	0	1	0	0	9	0	200
		AI+G	100	3	67	9	5	8	1	3	0	0	3	0	0	1	0	1	0	0	9	0	200
		AI+H	100	3	65	16	5	8	0	0	0	0	2	0	1	0	0	1	0	0	9	0	200
		AI+I	100	2	65	8	6	9	4	2	1	0	4	0	0	0	0	1	0	0	9	0	201
		AI+J	99	3	67	9	6	9	2	3	0	0	3	0	0	0	0	1	0	0	9	0	201
		AI+K	102	2	69	13	5	8	0	0	0	0	0	0	0	0	0	1	0	0	10	0	199
		AI+L	148	10	29	8	4	0	0	1	0	0	0	0	0	0	0	3	1	0	12	0	200
		AI+M	147	10	29	8	4	0	0	1	0	0	1	0	0	0	0	2	1	0	13	0	200
		C	97	5	66	14	5	9	3	0	0	0	1	0	0	0	0	1	0	0	9	0	200
		D	97	4	67	13	5	9	2	0	0	0	3	0	0	0	0	1	0	0	9	0	200
		E	101	0	62	14	6	9	0	0	0	0	8	0	0	0	0	1	0	0	9	0	200
		F	98	4	64	14	5	9	0	0	0	0	6	0	0	0	0	1	0	0	9	0	200
		G	97	5	67	11	5	10	2	2	0	0	1	0	0	0	0	1	0	0	9	0	200
		H	102	0	59	20	5	9	0	0	0	0	0	0	5	0	0	1	0	0	9	0	200
		I	101	0	72	11	6	9	1	0	0	0	1	0	0	0	0	1	0	0	9	0	201
		J	101	1	70	11	6	9	2	0	0	0	1	0	0	0	0	1	0	0	9	0	201
		K	102	0	71	13	5	9	0	0	0	0	0	0	0	0	0	1	0	0	9	0	200
		L	102	0	69	9	5	9	0	3	0	0	2	0	0	0	0	1	0	0	10	0	199
		M	102	0	69	10	5	9	0	3	0	0	2	0	0	0	0	1	0	0	9	0	200
		AI	100	3	67	10	5	8	0	3	0	1	2	0	0	0	0	1	0	0	9	0	199
		referee	99	3	69	9	5	9	0	4	0	0	2	0	0	0	0	1	0	0	9	0	200
0291-2627927000	2021/3/19	AI+C	96	3	26	3	69	2	0	0	0	0	1	0	0	0	0	0	0	0	7	0	200
		AI+D	94	5	25	3	54	2	0	0	0	0	2	0	0	0	0	0	0	0	22	0	185
		AI+E	97	2	20	3	69	2	0	0	0	0	7	0	0	0	0	0	0	0	7	0	200
		AI+F	96	3	26	3	69	2	0	0	0	0	1	0	0	0	0	0	0	0	7	0	200
		AI+G	96	3	26	3	69	2	0	0	0	0	1	0	0	0	0	0	0	0	7	0	200
		AI+H	96	3	26	3	69	2	0	0	0	0	1	0	0	0	0	0	0	0	7	0	200
		AI+I	99	0	26	3	70	2	0	0	0	0	1	0	0	0	0	0	0	0	7	0	201
		AI+J	97	2	26	3	69	2	0	0	0	0	1	0	0	0	0	0	0	0	7	0	200
		AI+K	98	1	28	2	56	2	0	0	0	0	0	0	0	0	0	0	0	0	7	0	187
		AI+L	99	3	69	9	5	9	0	3	0	0	2	0	0	0	0	1	0	0	10	0	199
		AI+M	100	3	68	8	5	8	2	3	0	0	3	0	0	0	0	1	0	0	9	0	200
		C	95	4	26	4	69	2	0	0	0	0	0	0	0	0	0	0	0	0	7	0	200
		D	93	6	28	2	54	2	0	0	0	0	0	0	0	0	0	0	0	0	22	0	185
		E	95	3	17	8	70	2	0	0	0	0	5	0	0	0	0	0	0	0	7	0	200
		F	97	2	22	3	69	2	0	0	0	0	5	0	0	0	0	0	0	0	7	0	200
		G	93	5	26	3	70	2	0	0	0	0	1	0	0	0	0	0	0	0	7	0	200
		H	98	0	21	9	70	2	0	0	0	0	0	0	0	0	0	0	0	0	7	0	200
		I	98	0	27	2	69	2	0	0	0	0	1	0	0	0	0	0	0	0	8	0	199
		J	98	1	27	3	70	2	0	0	0	0	0	0	0	0	0	0	0	0	7	0	201
		K	98	0	26	4	53	2	0	0	0	0	0	0	0	0	0	0	0	0	7	0	183
		L	99	0	25	3	69	2	0	0	0	0	2	0	0	0	0	0	0	0	7	0	200
		M	98	0	28	2	60	2	0	0	0	0	0	0	0	0	0	0	0	0	17	0	190
		AI	96	3	26	3	69	2	0	0	0	0	1	0	0	0	0	0	0	0	7	0	200
		referee	96	3	26	3	69	2	0	0	0	0	1	0	0	0	0	0	0	0	7	0	200
0193-2627759300	2021/3/19	AI+C	133	5	47	6	8	1	0	0	0	0	0	0	0	0	0	1	5	1	12	0	200
		AI+D	132	5	48	5	9	1	0	0	0	0	0	0	0	0	0	1	5	1	12	0	200
		AI+E	133	4	39	6	9	1	0	0	0	0	8	0	0	0	0	1	5	1	12	0	200
		AI+F	134	4	47	6	8	1	0	0	0	0	0	0	0	0	0	1	5	1	12	0	200
		AI+G	134	4	47	6	8	1	0	0	0	0	0	0	0	0	0	1	5	1	12	0	200
		AI+H	133	4	47	6	9	1	0	0	0	0	0	0	0	0	0	1	5	1	12	0	200
		AI+I	137	1	47	6	9	1	0	0	0	0	0	0	0	0	0	1	5	1	12	0	201
		AI+J	135	3	47	6	9	1	0	0	0	0	0	0	0	0	0	1	5	1	12	0	201
		AI+K	138	0	47	6	8	1	0	0	0	0	0	0	0	0	0	1	5	1	12	0	200
		AI+L	97	2	26	3	69	2	0	0	0	0	1	0	0	0	0	0	0	0	7	0	200
		AI+M	96	3	27	3	69	2	0	0	0	0	0	0	0	0	0	0	0	0	7	0	200
		C	135	2	48	5	9	1	0	0	0	0	0	0	0	0	0	1	5	1	12	0	200
		D	132	5	48	5	9	1	0	0	0	0	0	0	0	0	0	1	5	1	12	0	200
		E	136	1	40	12	9	1	0	0	0	0	1	0	0	0	0	1	5	1	12	0	200
		F	136	1	41	7	9	1	0	0	0	0	5	0	0	0	0	1	5	1	12	0	200
		G	132	5	48	5	9	1	0	0	0	0	0	0	0	0	0	1	5	1	12	0	200
		H	136	0	46	7	10	1	0	0	0	0	0	0	0	0	0	1	5	1	12	0	200
		I	139	0	48	5	9	0	0	0	0	0	0	0	0	0	0	1	5	1	12	0	201
		J	138	0	48	5	9	1	0	0	0	0	0	0	0	0	0	1	5	1	12	0	201
		K	139	0	48	5	8	0	0	0	0	0	0	0	0	0	0	1	5	1	12	0	200
		L	137	0	48	5	9	1	0	0	0	0	0	0	0	0	0	1	5	1	12	0	200
		M	137	0	48	5	9	1	0	0	0	0	0	0	0	0	0	1	5	1	12	0	200
		AI	134	4	47	6	8	1	0	0	0	0	0	0	0	0	0	1	5	1	12	0	200
		referee	134	4	47	6	8	1	0	0	0	0	0	0	0	0	0	1	5	1	12	0	200
0207-2627804300	2021/3/19	AI+C	71	3	98	20	4	1	0	0	0	0	3	0	0	0	0	2	1	0	11	0	200
		AI+D	63	11	100	21	2	1	0	0	0	0	0	0	0	0	0	2	1	0	13	0	198
		AI+E	73	1	85	21	4	1	0	0	0	0	15	0	0	0	0	2	1	0	11	0	200
		AI+F	73	1	99	20	4	1	0	0	0	0	2	0	0	0	0	2	1	0	11	0	200
		AI+G	73	1	101	19	4	1	0	0	0	0	0	0	0	1	0	2	1	0	11	0	200
		AI+H	73	1	99	20	4	1	0	0	0	0	2	0	0	0	0	2	1	0	11	0	200
		AI+I	74	0	101	20	4	1	0	0	0	0	0	0	0	0	0	2	1	0	11	0	200
		AI+J	73	1	101	18	4	1	2	0	0	0	0	0	0	0	0	2	1	0	11	0	200
		AI+K	74	0	101	20	2	1	0	0	0	0	0	0	0	0	0	2	1	0	11	0	198
		AI+L	134	4	47	6	8	1	0	0	0	0	0	0	0	0	0	1	5	1	12	0	200
		AI+M	134	4	47	6	8	1	0	0	0	0	0	0	0	0	0	1	5	1	12	0	200
		C	70	4	100	21	4	1	0	0	0	0	0	0	0	0	0	2	1	0	11	0	200
		D	64	10	100	21	2	1	0	0	0	0	0	0	0	0	0	2	1	0	13	0	198
		E	74	0	65	27	4	1	0	0	0	0	29	0	0	0	0	2	1	0	11	0	200
		F	73	1	92	20	4	1	0	0	0	0	9	0	0	0	0	2	1	0	11	0	200
		G	70	4	101	20	4	1	0	0	0	0	0	0	0	0	0	2	1	0	11	0	200
		H	74	0	91	25	4	1	0	0	0	0	0	0	5	0	0	2	1	0	11	0	200
		I	74	0	102	19	2	1	0	0	0	0	0	0	0	0	0	2	1	0	13	0	198
		J	74	0	101	20	4	1	0	0	0	0	0	0	0	0	0	2	1	0	11	0	200
		K	74	0	101	20	2	1	0	0	0	0	0	0	0	0	0	2	1	0	11	0	198
		L	74	0	101	20	4	1	0	0	0	0	0	0	0	0	0	2	1	0	11	0	200
		M	74	0	99	22	2	1	0	0	0	0	0	0	0	0	0	2	1	0	13	0	198
		AI	73	1	99	19	4	1	1	0	0	0	2	0	0	0	0	2	1	0	11	0	200
		referee	73	1	101	20	4	1	0	0	0	0	0	0	0	0	0	2	1	0	11	0	200
0828-2628244300	2021/3/19	AI+C	105	4	69	16	4	0	0	0	0	0	0	0	0	0	0	0	0	0	18	0	198
		AI+D	104	3	66	20	4	0	0	0	0	0	1	0	0	0	0	0	0	0	18	0	198
		AI+E	105	4	58	17	6	0	0	0	0	0	10	0	0	0	0	0	0	0	16	0	200
		AI+F	105	2	68	19	6	0	0	0	0	0	0	0	0	0	0	0	0	0	16	0	200
		AI+G	105	6	68	15	6	0	0	0	0	0	0	0	0	0	0	0	0	0	16	0	200
		AI+H	105	6	68	15	6	0	0	0	0	0	0	0	0	0	0	0	0	0	16	0	200
		AI+I	108	0	69	15	6	0	2	0	0	0	0	0	0	0	0	0	0	0	16	0	200
		AI+J	105	6	68	15	6	0	0	0	0	0	0	0	0	0	0	0	0	0	16	0	200
		AI+K	109	0	68	17	4	0	0	0	0	0	0	0	0	0	0	0	0	0	16	0	198
		AI+L	73	1	101	20	4	1	0	0	0	0	0	0	0	0	0	2	1	0	11	0	200
		AI+M	73	1	101	19	2	1	0	0	1	0	0	0	0	0	0	2	1	0	13	0	198
		C	106	1	66	19	6	0	0	0	0	0	2	0	0	0	0	0	0	0	16	0	200
		D	104	3	68	19	4	0	0	0	0	0	0	0	0	0	0	0	0	0	18	0	198
		E	107	1	64	17	6	0	0	0	0	0	5	0	0	0	0	0	0	0	16	0	200
		F	107	0	66	18	6	0	0	0	0	0	3	0	0	0	0	0	0	0	16	0	200
		G	103	5	69	17	6	0	0	0	0	0	0	0	0	0	0	0	0	0	16	0	200
		H	110	0	66	18	6	0	0	0	0	0	0	0	0	0	0	0	0	0	16	0	200
		I	107	0	70	15	4	0	2	0	0	0	0	0	0	0	0	0	0	0	18	0	198
		J	107	1	68	18	6	0	0	0	0	0	0	0	0	0	0	0	0	0	16	0	200
		K	109	0	68	17	4	0	0	0	0	0	0	0	0	0	0	0	0	0	16	0	198
		L	107	0	68	19	6	0	0	0	0	0	0	0	0	0	0	0	0	0	16	0	200
		M	107	0	70	17	4	0	0	0	0	0	0	0	0	0	0	0	0	0	18	0	198
		AI	105	6	68	15	6	0	0	0	0	0	0	0	0	0	0	0	0	0	16	0	200
		referee	105	4	68	17	6	0	0	0	0	0	0	0	0	0	0	0	0	0	16	0	200
0411-2628255100	2021/3/19	AI+C	72	6	106	10	3	1	0	0	0	0	0	0	0	0	0	0	15	0	45	0	198
		AI+D	65	13	105	10	3	1	0	0	0	0	1	0	0	0	0	0	15	0	45	0	198
		AI+E	75	3	93	11	5	1	1	0	0	0	10	0	1	0	0	0	15	0	43	0	200
		AI+F	75	3	106	10	5	1	0	0	0	0	0	0	0	0	0	0	16	0	43	0	200
		AI+G	75	3	105	11	5	1	0	0	0	0	0	0	0	0	0	0	15	0	43	0	200
		AI+H	72	6	104	10	5	1	0	0	0	0	0	0	2	0	0	0	15	0	43	0	200
		AI+I	77	2	106	10	5	1	0	0	0	0	0	0	0	0	0	0	16	0	43	0	201
		AI+J	75	3	104	10	5	1	0	0	0	2	0	0	0	0	0	0	15	0	43	0	200
		AI+K	78	0	106	10	3	1	0	0	0	0	0	0	0	0	0	0	15	0	43	0	198
		AI+L	105	2	68	19	6	0	0	0	0	0	0	0	0	0	0	0	0	0	16	0	200
		AI+M	107	4	68	15	6	0	0	0	0	0	0	0	0	0	0	0	0	0	16	0	200
		C	66	12	102	10	5	1	0	0	0	0	4	0	0	0	0	0	15	0	43	0	200
		D	64	14	105	10	3	1	0	0	0	0	1	0	0	0	0	0	15	0	45	0	198
		E	71	7	98	12	5	1	0	0	0	0	6	0	0	0	0	0	15	0	43	0	200
		F	76	2	99	10	5	1	0	0	0	0	7	0	0	0	0	0	16	0	43	0	200
		G	69	9	106	10	5	1	0	0	0	0	0	0	0	0	0	0	15	0	43	0	200
		H	77	0	104	13	5	1	0	0	0	0	0	0	0	0	0	0	15	0	43	0	200
		I	79	0	109	9	3	1	0	0	0	0	0	0	0	0	0	0	15	0	45	0	201
		J	78	0	108	11	5	1	0	0	0	0	1	0	0	0	0	0	15	0	43	0	204
		K	78	0	105	11	3	1	0	0	0	0	0	0	0	0	0	0	15	0	43	0	198
		L	78	0	107	9	5	1	0	0	0	0	0	0	0	0	0	0	15	0	43	0	200
		M	77	0	105	11	3	1	0	0	0	0	0	0	0	0	0	0	15	0	46	0	197
		AI	75	3	105	10	5	1	0	0	0	0	1	0	0	0	0	0	15	0	43	0	200
		referee	75	3	106	10	5	1	0	0	0	0	0	0	0	0	0	0	15	0	43	0	200
2001-2626305500-B	2021/3/19	AI+C	44	17	33	4	25	53	5	1	1	3	6	0	0	0	5	8	11	3	22	0	192
		AI+D	32	16	38	3	25	59	5	2	0	0	3	0	0	0	6	8	11	3	30	0	183
		AI+E	49	16	22	7	29	53	5	3	0	0	12	0	4	0	6	8	11	3	13	0	200
		AI+F	62	15	27	6	31	36	5	4	1	0	11	0	0	0	6	8	11	3	15	0	198
		AI+G	47	19	35	6	31	54	2	1	0	3	2	0	0	0	6	8	11	3	13	0	200
		AI+H	49	13	30	6	29	55	5	4	1	4	4	0	0	0	6	8	11	3	13	0	200
		AI+I	55	5	31	5	29	57	4	5	1	4	4	0	0	0	6	8	11	3	15	0	200
		AI+J	50	13	30	6	30	55	6	5	0	4	3	1	0	0	7	8	11	3	12	0	203
		AI+K	101	6	34	6	23	5	3	4	1	4	1	0	0	0	6	8	11	3	17	1	188
		AI+L	75	3	104	10	5	1	0	0	0	1	0	0	1	0	0	0	15	0	43	0	200
		AI+M	75	3	106	10	5	1	0	0	0	0	0	0	0	0	0	0	15	0	43	0	200
		C	40	15	43	3	26	58	2	1	0	2	2	0	0	0	5	8	11	3	22	0	192
		D	32	15	45	2	25	59	5	2	1	0	3	0	0	0	0	8	11	3	30	0	189
		E	103	1	28	7	31	10	1	0	0	0	15	0	1	0	5	8	11	4	16	0	197
		F	110	3	26	4	28	7	1	1	0	0	15	0	0	0	5	8	11	3	19	0	195
		G	89	24	45	4	31	6	0	0	0	0	1	0	0	0	3	8	11	3	13	0	200
		H	57	0	44	13	28	56	0	0	0	0	0	0	3	0	0	8	11	3	13	0	201
		I	57	0	42	7	26	59	5	0	0	0	3	0	0	0	3	8	11	3	19	0	199
		J	90	9	44	3	31	17	5	1	0	0	1	0	0	0	4	8	11	3	17	0	201
		K	55	1	53	2	25	56	1	2	0	0	0	0	0	0	0	8	11	3	13	0	195
		L	55	0	37	4	31	60	6	3	0	3	1	0	0	0	6	8	11	3	13	0	200
		M	58	0	56	2	21	58	1	0	1	0	0	0	0	0	0	8	11	3	22	0	197
		AI	49	13	31	6	29	54	5	4	1	4	4	0	0	0	6	8	11	3	13	0	200
		referee	44	12	37	2	31	59	5	5	0	3	2	0	0	0	7	8	11	3	12	0	200
0763-2627400900	2021/3/19	AI+C	53	7	114	6	7	4	0	0	0	0	7	0	0	0	0	0	0	17	28	0	198
		AI+D	52	8	121	6	6	4	0	0	0	0	0	0	0	0	0	0	0	17	29	0	197
		AI+E	57	3	94	7	8	5	0	1	0	0	25	0	0	0	0	0	0	17	26	0	200
		AI+F	56	4	113	6	8	4	0	1	0	0	7	0	0	0	0	0	0	17	27	0	199
		AI+G	56	4	119	6	8	5	0	1	0	0	0	0	1	0	0	0	0	17	26	0	200
		AI+H	56	4	113	6	8	5	1	0	0	0	5	0	2	0	0	0	0	17	26	0	200
		AI+I	56	4	113	6	8	5	0	1	0	0	5	0	2	0	0	0	0	17	26	0	200
		AI+J	57	5	113	6	8	4	0	1	0	0	7	0	0	0	2	0	0	17	24	0	201
		AI+K	60	0	121	6	6	4	0	0	0	0	0	0	0	0	0	0	0	17	26	0	197
		AI+L	44	11	31	6	31	60	6	4	0	3	4	0	0	0	6	8	11	3	13	0	200
		AI+M	49	13	36	8	29	54	3	3	1	0	4	0	0	0	6	8	11	3	13	0	200
		C	51	9	116	11	7	4	0	0	0	0	0	0	0	0	0	0	0	17	28	0	198
		D	49	11	121	6	6	4	0	0	0	0	0	0	0	0	0	0	0	17	29	0	197
		E	60	1	90	14	8	4	0	0	0	0	22	0	0	0	0	0	0	17	27	0	199
		F	57	3	108	6	8	4	0	1	0	0	12	0	0	0	0	0	0	17	27	0	199
		G	51	9	118	8	8	5	0	1	0	0	0	0	0	0	0	0	0	17	26	0	200
		H	61	0	115	12	8	4	0	0	0	0	0	0	0	0	0	0	0	17	26	0	200
		I	61	0	119	8	8	5	0	0	0	0	0	0	0	0	0	0	0	17	26	0	201
		J	61	1	121	6	9	3	0	0	0	0	0	0	0	0	0	0	0	17	26	0	201
		K	60	0	116	8	6	4	0	1	0	0	2	0	0	0	0	0	0	17	26	0	197
		L	60	0	119	6	8	5	0	1	0	0	1	0	0	0	0	0	0	17	26	0	200
		M	59	0	118	9	6	4	0	0	0	0	0	0	0	0	0	0	0	17	30	0	196
		AI	56	4	116	6	8	5	0	0	0	0	5	0	0	0	0	0	0	17	26	0	200
		referee	56	4	114	6	8	5	0	1	0	0	6	0	0	0	0	0	0	17	26	0	200
0765-2626776800	2021/3/19	AI+C	149	10	30	3	7	1	0	0	0	0	0	0	0	0	0	5	3	7	13	0	200
		AI+D	151	8	30	3	4	1	0	0	0	0	0	0	0	0	0	5	3	7	16	0	197
		AI+E	153	6	24	3	7	1	0	0	0	0	6	0	0	0	0	5	3	7	13	0	200
		AI+F	153	6	26	3	7	1	0	0	0	0	4	0	0	0	0	5	3	7	13	0	200
		AI+G	153	6	30	3	7	1	0	0	0	0	0	0	0	0	0	5	3	7	13	0	200
		AI+H	153	6	26	4	7	1	0	0	0	0	3	0	0	0	0	5	3	7	13	0	200
		AI+I	158	1	23	4	7	1	0	0	0	0	6	0	0	0	0	5	3	7	13	0	200
		AI+J	155	4	29	3	7	1	1	0	0	0	0	0	0	0	0	5	3	7	13	0	200
		AI+K	158	0	29	4	4	1	0	0	0	0	0	0	0	0	0	5	3	7	13	0	196
		AI+L	56	4	113	6	8	5	0	1	0	0	7	0	0	0	0	0	0	17	26	0	200
		AI+M	56	4	115	5	8	5	0	1	0	0	6	0	0	0	0	0	0	17	26	0	200
		C	150	9	28	3	4	1	0	0	0	0	2	0	0	0	0	5	3	7	16	0	197
		D	151	8	30	3	4	1	0	0	0	0	0	0	0	0	0	5	3	7	16	0	197
		E	157	2	26	3	7	1	0	0	0	0	4	0	0	0	0	5	3	7	13	0	200
		F	159	0	27	3	7	1	0	0	0	0	3	0	0	0	0	5	3	7	13	0	200
		G	144	15	30	3	7	1	0	0	0	0	0	0	0	0	0	5	3	7	13	0	200
		H	158	0	23	10	8	1	0	0	0	0	0	0	0	0	0	5	3	7	13	0	200
		I	159	0	30	3	7	1	0	0	0	0	0	0	0	0	0	5	3	7	13	0	200
		J	158	1	30	3	7	1	0	0	0	0	0	0	0	0	0	5	3	7	13	0	200
		K	159	0	30	3	4	1	0	0	0	0	0	0	0	0	0	5	3	7	13	0	197
		L	159	0	30	3	7	1	0	0	0	0	0	0	0	0	0	5	3	7	13	0	200
		M	159	0	31	2	4	1	0	0	0	0	0	0	0	0	0	5	3	7	16	0	197
		AI	153	6	26	4	7	1	0	0	0	0	3	0	0	0	0	5	3	7	13	0	200
		referee	153	6	30	3	7	1	0	0	0	0	0	0	0	0	0	5	3	7	13	0	200
0542-2628640000	2021/3/19	AI+C	98	4	77	13	4	2	0	0	0	0	2	0	0	0	0	0	4	1	18	0	200
		AI+D	97	5	79	13	4	2	0	0	0	0	0	0	0	0	0	0	4	1	18	0	200
		AI+E	100	3	69	14	4	1	0	0	0	0	7	0	2	0	0	0	4	1	18	0	200
		AI+F	100	3	75	13	4	1	0	0	0	0	4	0	0	0	0	0	4	1	18	0	200
		AI+G	100	5	79	11	4	1	0	0	0	0	0	0	0	0	0	0	4	1	18	0	200
		AI+H	100	5	77	11	4	1	0	0	0	0	1	0	1	0	0	0	4	1	18	0	200
		AI+I	101	1	51	9	4	2	4	0	0	0	28	0	0	0	0	0	4	1	18	0	200
		AI+J	100	3	77	13	4	2	0	0	0	0	2	0	0	0	0	0	4	1	18	0	201
		AI+K	103	0	78	12	4	1	0	0	0	0	2	0	0	0	0	0	4	1	18	0	200
		AI+L	153	6	26	4	7	1	0	0	0	0	3	0	0	0	0	5	3	7	13	0	200
		AI+M	153	6	30	3	7	1	0	0	0	0	0	0	0	0	0	5	3	7	13	0	200
		C	97	5	79	13	4	2	0	0	0	0	0	0	0	0	0	0	4	1	18	0	200
		D	97	5	79	13	4	2	0	0	0	0	0	0	0	0	0	0	4	1	18	0	200
		E	100	1	68	15	5	2	0	0	0	0	9	0	0	0	0	0	4	1	18	0	200
		F	102	0	75	13	4	2	0	0	0	0	4	0	0	0	0	0	4	1	18	0	200
		G	98	5	79	13	4	1	0	0	0	0	0	0	0	0	0	0	4	1	18	0	200
		H	101	0	78	15	4	2	0	0	0	0	0	0	0	0	0	0	4	1	18	0	200
		I	102	0	77	13	4	2	0	0	0	0	2	0	0	0	0	0	4	1	18	0	200
		J	101	3	76	11	4	3	0	0	0	0	3	0	0	0	0	0	4	1	18	0	201
		K	102	1	79	12	4	2	0	0	0	0	0	0	0	0	0	0	4	1	18	0	200
		L	102	0	79	13	4	2	0	0	0	0	0	0	0	0	0	0	4	1	18	0	200
		M	102	0	79	13	4	2	0	0	0	0	0	0	0	0	0	0	4	1	18	0	200
		AI	100	5	78	11	4	1	0	0	0	0	1	0	0	0	0	0	4	1	18	0	200
		referee	99	3	79	13	4	2	0	0	0	0	0	0	0	0	0	0	4	1	18	0	200
0155-2629083300	2021/3/20	AI+C	89	2	71	19	4	2	0	0	0	0	13	0	0	0	0	2	13	25	13	0	200
		AI+D	85	6	81	18	4	2	0	0	0	0	4	0	0	0	0	2	13	25	13	0	200
		AI+E	90	1	59	19	4	2	0	0	0	0	25	0	0	0	0	2	13	25	13	0	200
		AI+F	89	2	63	19	4	2	0	0	0	0	21	0	0	0	0	2	13	25	13	0	200
		AI+G	89	3	71	19	3	2	0	0	0	0	13	0	0	0	0	2	13	25	13	0	200
		AI+H	89	2	66	24	4	2	0	0	0	0	13	0	0	0	0	2	13	25	13	0	200
		AI+I	91	1	75	19	4	2	0	0	0	0	10	0	0	0	0	2	13	25	13	0	202
		AI+J	89	2	71	18	4	2	0	0	0	1	13	0	0	0	0	2	13	25	13	0	200
		AI+K	91	0	70	19	4	2	0	0	0	0	14	0	0	0	0	2	13	25	13	0	200
		AI+L	99	3	77	13	4	2	0	0	0	0	2	0	0	0	0	0	4	1	18	0	200
		AI+M	100	3	77	13	4	1	0	0	0	0	2	0	0	0	0	0	4	1	18	0	200
		C	87	4	63	20	4	2	0	0	0	0	20	0	0	0	0	2	13	25	13	0	200
		D	86	5	81	19	4	2	0	0	0	0	3	0	0	0	0	2	13	25	13	0	200
		E	89	1	47	40	4	2	0	0	0	0	16	0	0	0	0	2	13	25	14	0	199
		F	91	0	55	18	4	2	0	0	0	0	30	0	0	0	0	2	13	25	13	0	200
		G	85	6	82	17	4	2	0	0	0	0	4	0	0	0	0	2	13	25	13	0	200
		H	91	0	64	39	4	2	0	0	0	0	0	0	0	0	0	2	13	25	13	0	200
		I	91	0	62	18	4	2	0	0	0	0	23	0	0	0	0	2	13	25	13	0	200
		J	90	1	85	14	4	2	0	0	0	0	6	0	0	0	0	2	13	25	13	0	202
		K	91	0	59	16	4	2	0	0	0	0	0	0	27	0	0	2	13	25	14	0	199
		L	91	0	75	15	4	2	0	0	0	0	13	0	0	0	0	2	13	25	13	0	200
		M	91	0	78	16	4	2	0	0	0	0	9	0	0	0	0	2	13	25	13	0	200
		AI	89	3	71	19	3	2	0	0	0	0	13	0	0	0	0	2	13	25	13	0	200
		referee	89	2	71	19	4	2	0	0	0	0	13	0	0	0	0	2	13	25	13	0	200
7120-2629237500-A	2021/3/20	AI+C	70	6	115	4	4	1	0	0	0	0	0	0	0	0	0	0	2	1	19	0	200
		AI+D	68	8	115	4	4	1	0	0	0	0	0	0	0	0	0	0	2	1	19	0	200
		AI+E	72	4	99	5	4	1	1	0	0	0	13	0	1	0	0	0	2	1	19	0	200
		AI+F	73	3	115	4	4	1	0	0	0	0	0	0	0	0	0	0	2	1	19	0	200
		AI+G	73	3	115	4	4	1	0	0	0	0	0	0	0	0	0	0	2	1	19	0	200
		AI+H	73	3	113	4	4	1	0	0	0	0	0	0	4	0	0	0	2	1	17	0	202
		AI+I	75	1	114	4	4	1	0	1	0	0	0	0	0	0	0	0	2	1	19	0	200
		AI+J	73	3	115	4	4	1	0	0	0	0	0	0	0	0	0	0	2	1	19	0	200
		AI+K	75	1	114	4	4	1	0	0	0	0	1	0	0	0	0	0	2	1	19	0	200
		AI+L	89	2	72	19	4	2	0	0	0	0	12	0	0	0	0	2	13	25	13	0	200
		AI+M	89	2	72	19	4	2	0	0	0	0	12	0	0	0	0	2	13	25	13	0	200
		C	68	8	115	4	4	1	0	0	0	0	0	0	0	0	0	0	2	1	19	0	200
		D	67	9	115	4	4	1	0	0	0	0	0	0	0	0	0	0	2	1	19	0	200
		E	75	1	104	5	4	1	1	0	0	0	9	0	0	0	0	0	2	1	19	0	200
		F	71	5	114	5	4	1	0	0	0	0	0	0	0	0	0	0	2	1	19	0	200
		G	65	11	115	4	4	1	0	0	0	0	0	0	0	0	0	0	2	1	19	0	200
		H	75	1	112	7	4	1	0	0	0	0	0	0	0	0	0	0	2	1	19	0	200
		I	76	0	113	5	4	1	0	0	0	0	1	0	0	0	0	0	2	1	19	0	200
		J	75	2	115	4	4	1	0	0	0	0	0	0	0	0	0	0	2	1	19	0	201
		K	76	0	115	4	4	1	0	0	0	0	0	0	0	0	0	0	2	1	19	0	200
		L	76	0	115	4	4	1	0	0	0	0	0	0	0	0	0	0	2	1	19	0	200
		M	76	0	115	4	4	1	0	0	0	0	0	0	0	0	0	0	2	1	19	0	200
		AI	73	3	115	4	4	1	0	0	0	0	0	0	0	0	0	0	2	1	19	0	200
		referee	73	3	115	4	4	1	0	0	0	0	0	0	0	0	0	0	2	1	19	0	200
2001-26300523600-1	2021/3/22	AI+C	75	6	95	14	6	3	0	0	0	0	0	0	0	0	0	0	5	37	21	0	199
		AI+D	74	7	96	13	5	3	0	0	0	0	0	0	0	0	1	0	5	37	21	0	198
		AI+E	78	3	82	14	7	3	0	0	0	0	13	0	0	0	0	0	5	37	20	0	200
		AI+F	78	3	82	14	7	3	0	0	0	0	13	0	0	0	0	0	5	37	20	0	200
		AI+G	78	3	95	14	7	3	0	0	0	0	0	0	0	0	0	0	5	37	20	0	200
		AI+H	76	5	95	14	7	3	0	0	0	0	0	0	0	0	0	0	5	37	20	0	200
		AI+I	79	2	95	14	7	3	0	0	0	0	0	0	0	0	0	0	5	37	20	0	200
		AI+J	79	2	95	14	7	3	0	0	0	0	0	0	0	0	0	0	5	37	20	0	200
		AI+K	80	1	95	14	5	1	2	0	0	0	0	0	0	0	0	0	5	37	20	0	198
		AI+L	73	3	115	4	4	1	0	0	0	0	0	0	0	0	0	0	2	1	19	0	200
		AI+M	73	3	115	4	4	1	0	0	0	0	0	0	0	0	0	0	2	1	19	0	200
		C	72	9	96	13	6	3	0	0	0	0	0	0	0	0	0	0	5	37	21	0	199
		D	71	10	96	13	5	3	0	0	0	0	0	0	0	0	1	0	5	37	21	0	198
		E	78	4	71	15	7	2	0	0	0	0	23	0	0	0	0	0	5	37	20	0	200
		F	79	3	81	13	7	3	0	0	0	0	14	0	0	0	0	0	5	37	20	0	200
		G	72	9	96	13	7	3	0	0	0	0	0	0	0	0	0	0	5	37	20	0	200
		H	81	0	92	17	7	3	0	0	0	0	0	0	0	0	0	0	5	37	20	0	200
		I	81	0	96	13	6	3	0	0	0	0	0	0	0	0	0	0	5	37	21	0	199
		J	81	0	96	13	7	3	0	0	0	0	0	0	0	0	0	0	5	37	20	0	200
		K	81	0	96	13	5	3	0	0	0	0	0	0	0	0	0	0	5	37	20	0	198
		L	81	0	96	13	7	3	0	0	0	0	0	0	0	0	0	0	5	37	20	0	200
		M	81	0	96	13	5	3	0	0	0	0	0	0	0	0	0	0	5	37	22	0	198
		AI	78	3	95	14	7	3	0	0	0	0	0	0	0	0	0	0	5	37	20	0	200
		referee	78	3	95	14	7	3	0	0	0	0	0	0	0	0	0	0	5	37	20	0	200
0900-2630836800	2021/3/22	AI+C	1	0	22	30	0	2	1	0	0	141	0	0	0	3	0	0	0	0	28	0	200
		AI+D	1	0	24	32	0	2	0	0	0	105	3	0	33	0	0	0	0	0	28	0	200
		AI+E	1	0	21	28	0	2	1	0	0	147	0	0	0	0	0	0	0	0	28	0	200
		AI+F	1	0	22	32	0	2	0	0	0	143	0	0	0	0	0	0	0	0	28	0	200
		AI+G	2	0	22	31	1	2	0	0	0	142	0	0	0	0	0	0	0	0	28	0	200
		AI+H	1	0	22	30	0	2	1	0	0	144	0	0	0	0	0	0	0	0	28	0	200
		AI+I	0	0	23	29	1	2	1	1	0	180	0	0	0	7	0	0	0	0	28	0	244
		AI+J	1	0	24	30	1	2	2	0	0	170	0	0	0	4	0	0	0	0	28	0	234
		AI+K	1	0	22	31	0	2	0	0	0	141	0	0	0	3	0	0	0	0	28	0	200
		AI+L	78	3	95	13	7	3	0	0	0	0	1	0	0	0	0	0	5	37	20	0	200
		AI+M	78	3	95	13	7	3	0	0	0	0	1	0	0	0	0	0	5	37	20	0	200
		C	1	0	22	35	0	2	0	20	54	45	0	0	0	21	0	0	0	0	28	0	200
		D	1	0	24	23	0	2	0	0	0	108	0	0	42	0	0	0	0	0	28	0	200
		E	1	0	19	34	0	2	0	0	0	144	0	0	0	0	0	0	0	0	28	0	200
		F	2	0	19	40	0	2	0	0	0	137	0	0	0	0	0	0	0	0	28	0	200
		G	1	0	22	39	0	2	0	0	0	136	0	0	0	0	0	0	0	0	28	0	200
		H	1	0	21	35	0	2	0	0	0	141	0	0	0	0	0	0	0	0	28	0	200
		I	3	0	22	37	1	2	0	0	0	183	0	0	0	0	0	0	0	0	28	0	248
		J	3	3	28	33	1	2	0	0	0	143	3	0	0	0	0	0	0	0	29	0	216
		K	1	0	23	38	0	2	0	0	0	136	0	0	0	0	0	0	0	0	28	0	200
		L	1	0	21	28	0	2	1	0	2	145	0	0	0	0	0	0	0	0	28	0	200
		M	1	0	31	47	0	2	0	0	0	119	0	0	0	0	0	0	0	0	28	0	200
		AI	1	0	22	28	0	2	0	0	2	142	0	0	0	3	0	0	0	0	28	0	200
		referee	1	0	22	28	0	2	1	0	1	145	0	0	0	0	0	0	0	0	28	0	200
0853-2632122600	2021/3/23	AI+C	140	14	36	2	5	3	0	0	0	0	0	0	0	0	0	1	0	0	9	0	200
		AI+D	135	19	36	2	5	3	0	0	0	0	0	0	0	0	0	1	0	0	9	0	200
		AI+E	147	7	31	2	5	3	0	0	0	0	5	0	0	0	0	1	0	0	9	0	200
		AI+F	147	7	34	2	5	3	0	0	0	0	2	0	0	0	0	1	0	0	9	0	200
		AI+G	147	7	36	2	5	3	0	0	0	0	0	0	0	0	0	1	0	0	9	0	200
		AI+H	141	13	35	2	5	3	0	0	0	0	1	0	0	0	0	1	0	0	9	0	200
		AI+I	151	3	36	1	5	3	1	0	0	0	0	0	0	0	0	1	0	0	9	0	200
		AI+J	147	7	36	2	5	3	0	0	0	0	0	0	0	0	0	1	0	0	9	0	200
		AI+K	152	2	35	2	5	3	0	0	0	0	1	0	0	0	0	1	0	0	9	0	200
		AI+L	1	0	22	30	0	2	1	0	2	142	0	0	0	0	0	0	0	0	28	0	200
		AI+M	1	0	22	31	0	2	1	0	0	143	0	0	0	0	0	0	0	0	28	0	200
		C	138	16	36	2	5	3	0	0	0	0	0	0	0	0	0	1	0	0	9	0	200
		D	140	14	36	2	5	3	0	0	0	0	0	0	0	0	0	1	0	0	9	0	200
		E	140	14	29	2	5	3	0	0	0	0	7	0	0	0	0	1	0	0	9	0	200
		F	148	5	33	2	5	4	0	0	0	0	3	0	0	0	0	1	0	0	9	0	200
		G	128	26	36	2	5	3	0	0	0	0	0	0	0	0	0	1	0	0	9	0	200
		H	154	0	34	4	5	3	0	0	0	0	0	0	0	0	0	1	0	0	9	0	200
		I	154	0	38	1	5	3	0	0	0	0	0	0	0	0	0	1	0	0	9	0	201
		J	148	6	37	2	6	3	0	0	0	0	0	0	0	0	0	1	0	0	9	0	202
		K	154	1	36	1	5	3	0	0	0	0	0	0	0	0	0	1	0	0	9	0	200
		L	154	0	36	2	5	3	0	0	0	0	0	0	0	0	0	1	0	0	9	0	200
		M	153	0	37	1	6	3	0	0	0	0	0	0	0	0	0	1	0	0	9	0	200
		AI	147	7	35	2	5	3	0	0	0	0	1	0	0	0	0	1	0	0	9	0	200
		referee	147	7	36	2	5	3	0	0	0	0	0	0	0	0	0	1	0	0	9	0	200
0563-2632526500	2021/3/23	AI+C	55	19	91	27	5	1	0	0	0	0	0	0	0	0	0	1	2	2	36	0	198
		AI+D	47	27	89	28	5	1	0	0	0	0	1	0	0	0	0	1	2	2	36	0	198
		AI+E	60	14	84	31	7	1	1	0	0	0	2	0	0	0	0	1	2	2	34	0	200
		AI+F	60	14	86	29	7	1	0	0	0	0	3	0	0	0	0	1	2	2	34	0	200
		AI+G	60	16	88	28	7	1	0	0	0	0	0	0	0	0	0	1	2	2	34	0	200
		AI+H	60	16	87	28	7	1	0	0	0	0	1	0	0	0	0	1	2	2	34	0	200
		AI+I	70	5	91	25	7	1	0	1	0	0	0	0	0	0	0	1	2	2	34	0	200
		AI+J	60	15	89	25	7	1	1	0	0	1	1	0	0	0	0	1	2	2	34	0	200
		AI+K	70	4	88	9	5	1	0	0	0	0	20	0	0	0	0	1	2	2	34	0	197
		AI+L	147	7	36	2	6	3	0	0	0	0	0	0	0	0	0	1	0	0	9	0	201
		AI+M	147	7	37	1	5	3	0	0	0	0	0	0	0	0	0	1	0	0	9	0	200
		C	61	14	90	27	5	1	0	0	0	0	0	0	0	0	0	1	2	2	36	0	198
		D	44	31	92	24	5	1	1	0	0	0	0	0	0	0	0	1	2	2	36	0	198
		E	60	14	83	28	7	1	0	0	0	0	6	0	1	0	0	1	2	2	34	0	200
		F	65	9	91	25	7	1	0	0	0	0	2	0	0	0	0	1	1	2	34	0	200
		G	47	28	92	25	7	1	0	0	0	0	0	0	0	0	0	1	2	2	34	0	200
		H	74	0	83	35	7	1	0	0	0	0	0	0	0	0	0	1	2	2	34	0	200
		I	74	1	94	23	7	1	0	0	0	0	0	0	0	0	0	1	2	2	34	0	200
		J	70	7	92	11	7	1	0	0	0	0	12	0	0	0	0	1	2	2	34	0	200
		K	74	1	93	9	5	1	2	0	0	0	13	0	0	0	0	1	2	2	34	0	198
		L	74	0	91	27	7	1	0	0	0	0	0	0	0	0	0	1	2	2	34	0	200
		M	72	0	91	11	6	1	1	0	0	0	15	0	0	0	0	1	2	2	37	0	197
		AI	60	16	87	28	7	1	0	0	0	0	1	0	0	0	0	1	2	2	34	0	200
		referee	60	15	90	27	7	1	0	0	0	0	0	0	0	0	0	1	2	2	34	0	200
2012-2633652400-A	2021/3/24	AI+C	29	0	167	2	1	0	0	0	0	0	0	0	4	0	0	0	1	0	65	0	203
		AI+D	29	0	75	3	1	0	0	0	0	0	0	0	95	0	0	0	1	0	65	0	203
		AI+E	29	0	86	5	1	0	1	5	0	0	20	0	56	0	0	0	1	0	65	0	203
		AI+F	29	0	103	4	1	0	0	0	0	0	9	0	57	0	0	0	1	0	65	0	203
		AI+G	29	0	170	2	1	0	0	0	0	0	0	0	1	0	0	0	1	0	65	0	203
		AI+H	29	0	139	7	1	0	0	0	0	0	24	0	3	0	0	0	1	0	65	0	203
		AI+I	29	0	174	2	1	0	0	1	0	0	7	0	0	0	0	0	1	0	65	0	214
		AI+J	30	0	159	2	1	0	0	4	0	0	10	4	0	0	0	0	1	0	64	0	210
		AI+K	29	0	114	8	1	0	0	0	0	1	0	0	50	0	0	0	1	0	65	0	203
		AI+L	60	14	88	30	7	1	0	0	0	0	0	0	0	0	0	1	2	2	34	0	200
		AI+M	60	15	91	26	7	1	0	0	0	0	0	0	0	0	0	1	2	2	34	0	200
		C	29	0	115	2	1	0	0	0	0	0	43	0	13	0	0	0	1	0	65	0	203
		D	29	0	77	1	1	0	0	0	0	0	0	0	95	0	0	0	1	0	65	0	203
		E	29	0	99	3	1	0	0	0	0	0	8	0	63	0	0	0	1	0	65	0	203
		F	29	0	101	1	1	0	0	0	0	0	4	0	67	0	0	0	1	0	65	0	203
		G	29	0	170	2	1	0	0	0	0	0	0	0	1	0	0	0	1	0	65	0	203
		H	29	0	162	11	1	0	0	0	0	0	0	0	0	0	0	0	1	0	65	0	203
		I	29	0	179	2	1	0	0	0	0	0	0	0	0	0	0	0	1	0	65	0	211
		J	30	0	112	2	1	0	0	0	0	0	0	0	63	0	0	0	1	0	64	0	208
		K	29	0	88	1	1	0	0	0	0	0	0	0	84	0	0	0	1	0	65	0	203
		L	29	0	110	2	1	0	0	0	0	0	0	0	61	0	0	0	1	0	65	0	203
		M	29	0	156	2	1	0	0	0	0	0	0	15	0	0	0	0	1	0	65	0	203
		AI	29	0	137	9	1	0	0	3	0	9	11	1	0	0	3	0	1	0	65	0	200
		referee	29	0	84	2	1	0	0	0	0	0	0	87	0	0	0	0	1	0	65	0	203
0200-2634573100	2021/3/25	AI+C	132	17	37	7	5	1	0	1	0	0	0	0	0	0	0	0	1	0	12	0	200
		AI+D	122	27	37	8	5	1	0	0	0	0	0	0	0	0	0	0	1	0	12	0	200
		AI+E	139	10	33	8	5	1	0	0	0	0	4	0	0	0	0	0	1	0	12	0	200
		AI+F	139	10	36	7	5	1	0	0	0	0	2	0	0	0	0	0	1	0	12	0	200
		AI+G	139	10	37	8	5	1	0	0	0	0	0	0	0	0	0	0	1	0	12	0	200
		AI+H	136	13	37	8	5	1	0	0	0	0	0	0	0	0	0	0	1	0	12	0	200
		AI+I	147	2	38	7	5	1	0	0	0	0	0	0	0	0	0	0	1	0	12	0	200
		AI+J	140	9	37	7	5	1	0	0	0	1	0	0	0	0	0	0	1	0	12	0	200
		AI+K	147	2	38	7	5	1	0	0	0	0	0	0	0	0	0	0	1	0	12	0	200
		AI+L	29	0	134	2	1	0	0	0	0	0	0	0	37	0	0	0	1	0	65	0	203
		AI+M	29	0	127	2	1	0	0	0	0	0	0	44	0	0	0	0	1	0	65	0	203
		C	137	12	37	8	5	1	0	0	0	0	0	0	0	0	0	0	1	0	12	0	200
		D	121	28	37	8	6	0	0	0	0	0	0	0	0	0	0	0	1	0	12	0	200
		E	123	26	31	8	5	1	0	0	0	0	6	0	0	0	0	0	1	0	12	0	200
		F	145	4	39	6	5	1	0	0	0	0	0	0	0	0	0	0	1	0	12	0	200
		G	122	27	37	8	5	1	0	0	0	0	0	0	0	0	0	0	1	0	12	0	200
		H	148	0	37	9	5	1	0	0	0	0	0	0	0	0	0	0	1	0	12	0	200
		I	149	0	38	6	5	1	0	0	0	0	1	0	0	0	0	0	1	0	12	0	200
		J	149	0	37	8	5	1	0	0	0	0	0	0	0	0	0	0	1	0	12	0	200
		K	149	0	39	6	5	1	0	0	0	0	0	0	0	0	0	0	1	0	12	0	200
		L	149	0	38	7	5	1	0	0	0	0	0	0	0	0	0	0	1	0	12	0	200
		M	149	0	37	8	5	1	0	0	0	0	0	0	0	0	0	0	1	0	12	0	200
		AI	139	10	37	8	5	1	0	0	0	0	0	0	0	0	0	0	1	0	12	0	200
		referee	139	10	37	8	5	1	0	0	0	0	0	0	0	0	0	0	1	0	12	0	200
0297-2634775100	2021/3/25	AI+C	101	2	39	10	32	11	0	0	0	0	4	0	0	0	0	1	1	1	16	0	199
		AI+D	102	1	40	10	30	11	0	0	0	0	3	0	0	0	0	1	1	1	18	0	197
		AI+E	101	2	36	13	32	12	0	0	0	0	4	0	0	0	0	1	1	1	15	0	200
		AI+F	101	2	39	10	32	12	0	0	0	0	4	0	0	0	0	1	1	1	15	0	200
		AI+G	101	2	43	10	32	12	0	0	0	0	0	0	0	0	0	1	1	1	15	0	200
		AI+H	101	2	40	10	32	12	0	0	0	0	2	0	1	0	0	1	1	1	15	0	200
		AI+I	103	0	41	11	32	12	0	1	0	0	3	0	0	0	0	1	1	1	15	0	203
		AI+J	101	2	40	11	32	12	0	1	0	0	3	0	0	0	0	1	1	1	15	0	202
		AI+K	106	0	40	10	30	8	3	0	0	0	0	0	0	0	0	1	1	1	15	0	197
		AI+L	139	10	38	7	5	1	0	0	0	0	0	0	0	0	0	0	1	0	12	0	200
		AI+M	139	10	37	8	5	1	0	0	0	0	0	0	0	0	0	0	1	0	12	0	200
		C	102	1	35	11	32	11	0	0	0	0	7	0	0	0	0	1	1	1	16	0	199
		D	102	1	41	10	30	11	0	0	0	0	2	0	0	0	0	1	1	1	18	0	197
		E	102	1	35	16	32	12	0	0	0	0	2	0	0	0	0	1	1	1	15	0	200
		F	103	0	40	10	32	11	0	0	0	0	3	0	0	0	0	1	1	1	16	0	199
		G	98	6	44	9	32	11	0	0	0	0	0	0	0	0	0	1	1	1	15	0	200
		H	103	0	37	16	32	12	0	0	0	0	0	0	0	0	0	1	1	1	15	0	200
		I	103	0	44	11	32	12	0	0	0	0	0	0	0	0	0	1	1	1	15	0	202
		J	103	0	44	11	32	12	0	0	0	0	0	0	0	0	0	1	1	1	15	0	202
		K	103	3	41	7	30	11	0	2	0	0	0	0	0	0	0	1	1	1	15	0	197
		L	103	0	41	10	32	12	0	0	0	0	2	0	0	0	0	1	1	1	15	0	200
		M	103	0	45	8	30	11	0	0	0	0	0	0	0	0	0	1	1	1	18	0	197
		AI	101	2	41	10	32	12	0	0	0	0	2	0	0	0	0	1	1	1	15	0	200
		referee	101	2	40	10	32	12	0	0	0	0	3	0	0	0	0	1	1	1	15	0	200
0278-2634606500	2021/3/25	AI+C	99	2	89	1	3	2	0	1	0	0	2	0	0	0	0	0	0	1	25	0	199
		AI+D	97	4	88	2	3	2	0	0	0	0	3	0	0	0	0	0	0	1	25	0	199
		AI+E	100	2	71	2	4	1	0	0	0	0	20	0	0	0	0	0	0	1	24	0	200
		AI+F	100	2	87	2	4	1	0	0	0	0	4	0	0	0	0	0	0	1	24	0	200
		AI+G	100	2	90	2	4	1	0	0	0	0	1	0	0	0	0	0	0	1	24	0	200
		AI+H	100	2	89	2	5	0	0	0	0	0	2	0	0	0	0	0	0	1	24	0	200
		AI+I	100	1	90	2	5	1	0	0	0	0	1	0	0	0	0	0	0	1	24	0	200
		AI+J	99	2	89	1	4	2	0	1	0	0	2	0	0	0	0	0	0	1	24	0	200
		AI+K	101	1	89	2	3	1	0	0	0	0	2	0	0	0	0	0	0	1	24	0	199
		AI+L	101	2	40	10	32	12	0	0	0	0	3	0	0	0	0	1	1	1	15	0	200
		AI+M	101	2	39	10	32	12	0	1	0	0	3	0	0	0	0	1	1	1	15	0	200
		C	100	1	89	2	4	2	0	0	0	0	2	0	0	0	0	0	0	1	24	0	200
		D	97	4	91	2	3	2	0	0	0	0	0	0	0	0	0	0	0	1	25	0	199
		E	101	0	69	8	4	2	0	0	0	0	16	0	0	0	0	0	0	1	24	0	200
		F	99	2	80	2	4	2	0	0	0	0	11	0	0	0	0	0	0	1	24	0	200
		G	98	3	90	2	4	2	0	0	0	0	1	0	0	0	0	0	0	1	24	0	200
		H	102	0	86	7	4	1	0	0	0	0	0	0	0	0	0	0	0	1	24	0	200
		I	101	0	90	2	4	2	0	0	0	0	1	0	0	0	0	0	0	1	24	0	200
		J	102	0	88	2	4	2	0	0	0	0	4	0	0	0	0	0	0	1	24	0	202
		K	101	0	91	2	3	2	0	0	0	0	0	0	0	0	0	0	0	1	24	0	199
		L	101	0	90	2	4	2	0	0	0	0	1	0	0	0	0	0	0	1	24	0	200
		M	101	0	91	2	3	2	0	0	0	0	0	0	0	0	0	0	0	1	25	0	199
		AI	100	2	89	2	5	0	0	0	0	0	2	0	0	0	0	0	0	1	24	0	200
		referee	99	2	91	2	5	1	0	0	0	0	0	0	0	0	0	0	0	1	24	0	200
2008-0635063700	2021/3/25	AI+C	94	7	88	5	5	1	0	0	0	0	0	0	0	0	0	0	6	7	7	0	200
		AI+D	90	11	88	5	5	1	0	0	0	0	0	0	0	0	0	0	6	7	7	0	200
		AI+E	95	6	78	6	5	1	1	0	0	0	8	0	0	0	0	0	6	7	7	0	200
		AI+F	95	6	88	5	5	1	0	0	0	0	0	0	0	0	0	0	6	7	7	0	200
		AI+G	95	7	88	4	5	1	0	0	0	0	0	0	0	0	0	0	6	7	7	0	200
		AI+H	95	7	87	5	5	1	0	0	0	0	0	0	0	0	0	0	6	7	7	0	200
		AI+I	99	3	88	4	5	1	0	0	0	0	0	0	0	0	0	0	6	7	7	0	200
		AI+J	95	6	87	5	5	1	0	0	0	0	1	0	0	0	0	0	6	7	7	0	200
		AI+K	100	2	87	4	5	1	0	0	0	0	1	0	0	0	0	0	6	7	7	0	200
		AI+L	100	1	90	2	4	2	0	0	0	0	1	0	0	0	0	0	0	1	24	0	200
		AI+M	99	2	90	1	4	2	0	1	0	0	1	0	0	0	0	0	0	1	24	0	200
		C	96	5	88	5	5	1	0	0	0	0	0	0	0	0	0	0	6	7	7	0	200
		D	92	9	88	5	5	1	0	0	0	0	0	0	0	0	0	0	6	7	7	0	200
		E	101	1	81	5	5	1	0	0	0	0	6	0	0	0	0	0	6	7	7	0	200
		F	97	4	84	5	5	1	0	0	0	0	4	0	0	0	0	0	6	7	7	0	200
		G	92	10	88	4	5	1	0	0	0	0	0	0	0	0	0	0	6	7	7	0	200
		H	102	0	87	5	5	1	0	0	0	0	0	0	0	0	0	0	6	7	7	0	200
		I	101	0	88	5	5	1	0	0	0	0	0	0	0	0	0	0	6	7	7	0	200
		J	101	2	88	3	5	1	0	0	0	0	0	0	0	0	0	0	6	7	7	0	200
		K	101	2	88	3	5	1	0	0	0	0	0	0	0	0	0	0	6	7	7	0	200
		L	101	0	88	5	5	1	0	0	0	0	0	0	0	0	0	0	6	7	7	0	200
		M	101	0	88	5	5	1	0	0	0	0	0	0	0	0	0	0	6	7	7	0	200
		AI	95	7	87	4	5	1	0	0	0	0	1	0	0	0	0	0	6	7	7	0	200
		referee	95	6	88	5	5	1	0	0	0	0	0	0	0	0	0	0	6	7	7	0	200
0264-2634654700-B	2021/3/25	AI+C	37	50	70	11	0	0	14	11	4	1	2	0	0	0	2	1	1	0	57	0	200
		AI+D	36	55	71	13	0	6	10	5	3	0	1	0	0	0	2	1	1	0	57	0	200
		AI+E	38	47	58	13	0	0	16	15	0	0	0	0	13	0	2	1	1	0	57	0	200
		AI+F	35	43	71	12	0	0	23	11	4	0	0	0	1	0	2	1	1	0	57	0	200
		AI+G	34	67	71	13	0	0	6	5	4	0	0	0	0	0	2	1	1	0	57	0	200
		AI+H	36	43	70	11	0	0	21	12	4	1	1	0	1	0	2	1	1	0	57	0	200
		AI+I	80	9	77	14	0	0	24	12	4	0	0	0	0	0	2	1	1	0	57	0	220
		AI+J	43	46	75	15	0	0	20	12	4	0	3	0	0	0	2	1	1	0	57	0	218
		AI+K	39	47	71	12	0	0	14	12	4	1	0	0	0	0	2	1	1	0	57	0	200
		AI+L	95	6	87	5	5	1	0	0	0	0	1	0	0	0	0	0	6	7	7	0	200
		AI+M	95	7	88	3	5	1	1	0	0	0	0	0	0	0	0	0	6	7	7	0	200
		C	54	38	71	16	0	0	12	9	0	0	0	0	0	0	2	1	1	0	57	0	200
		D	33	55	73	13	0	6	10	8	3	0	1	0	0	0	0	1	1	0	57	0	202
		E	50	35	58	16	0	0	20	6	3	0	12	0	0	0	2	1	1	0	57	0	200
		F	65	19	69	17	0	0	11	10	7	0	4	0	0	0	0	1	1	0	57	0	202
		G	40	57	70	13	0	0	8	11	1	0	0	0	0	0	2	1	1	0	57	0	200
		H	71	20	69	18	0	0	10	11	1	0	0	0	0	0	2	1	1	0	57	0	200
		I	99	6	78	13	0	15	10	0	0	0	3	0	0	0	2	1	1	0	57	0	224
		J	75	27	78	14	0	0	12	7	4	0	0	0	0	0	2	1	1	0	57	0	217
		K	80	0	69	8	0	0	18	10	11	3	0	0	0	0	2	1	1	0	58	0	199
		L	81	1	73	10	0	0	18	10	7	0	0	0	0	0	2	1	1	0	57	0	200
		M	78	0	73	12	0	0	16	15	8	0	0	0	0	0	0	1	1	0	57	0	202
		AI	37	43	71	11	0	0	21	11	4	0	2	0	0	0	2	1	1	0	57	0	200
		referee	35	43	72	11	0	0	21	13	3	0	1	0	0	0	2	1	1	0	58	0	199
0073-2635577000	2021/3/26	AI+C	132	1	53	4	7	2	0	0	0	0	0	0	0	0	0	1	3	0	9	0	199
		AI+D	130	3	53	4	7	2	0	0	0	0	0	0	0	0	0	1	3	0	9	0	199
		AI+E	132	1	47	4	8	2	0	0	0	0	6	0	0	0	0	1	3	0	8	0	200
		AI+F	132	1	53	4	8	2	0	0	0	0	0	0	0	0	0	1	3	0	8	0	200
		AI+G	132	2	53	3	8	2	0	0	0	0	0	0	0	0	0	1	3	0	8	0	200
		AI+H	132	2	53	3	8	2	0	0	0	0	0	0	0	0	0	1	3	0	8	0	200
		AI+I	135	2	53	3	8	2	0	0	0	0	0	0	0	0	0	0	4	0	8	0	203
		AI+J	135	1	54	4	8	2	0	0	0	0	0	0	0	0	0	1	3	0	7	0	204
		AI+K	134	0	53	3	7	2	0	0	0	0	0	0	0	0	0	1	3	0	8	0	199
		AI+L	37	44	71	12	0	0	20	12	3	0	1	0	0	0	2	1	1	0	57	0	200
		AI+M	35	43	72	12	0	0	21	11	6	0	0	0	0	0	2	1	1	0	57	0	200
		C	133	0	53	4	8	2	0	0	0	0	0	0	0	0	0	1	3	0	8	0	200
		D	130	2	53	4	7	2	0	0	0	0	0	0	0	0	0	1	3	0	9	0	198
		E	133	0	45	5	8	2	0	0	0	0	7	0	0	0	0	1	3	0	8	0	200
		F	133	0	53	4	7	2	0	0	0	0	0	0	0	0	0	1	3	0	9	0	199
		G	133	0	53	4	8	2	0	0	0	0	0	0	0	0	0	1	3	0	8	0	200
		H	132	0	50	7	9	2	0	0	0	0	0	0	0	0	0	1	3	0	8	0	200
		I	135	0	54	4	8	2	0	0	0	0	0	0	0	0	0	1	3	0	8	0	203
		J	135	0	54	4	8	2	0	0	0	0	0	0	0	0	0	1	3	0	8	0	203
		K	133	0	53	4	7	2	0	0	0	0	0	0	0	0	0	1	3	0	8	0	199
		L	133	0	53	4	8	2	0	0	0	0	0	0	0	0	0	1	3	0	8	0	200
		M	132	0	53	4	8	2	0	0	0	0	0	0	0	0	0	1	3	0	9	0	199
		AI	132	2	53	3	8	2	0	0	0	0	0	0	0	0	0	1	3	0	8	0	200
		referee	132	1	53	4	8	2	0	0	0	0	0	0	0	0	0	1	3	0	8	0	200
0126-2635560900	2021/3/26	AI+C	158	2	19	11	1	9	0	0	0	0	0	0	0	0	2	0	1	0	14	0	200
		AI+D	159	1	21	11	1	10	0	0	0	0	0	0	0	0	0	0	1	0	13	0	203
		AI+E	158	2	14	11	1	9	0	0	0	0	5	0	0	0	2	0	1	0	14	0	200
		AI+F	158	2	19	11	1	9	0	0	0	0	0	0	0	0	2	0	1	0	14	0	200
		AI+G	158	4	19	9	1	9	0	0	0	0	0	0	0	0	2	0	1	0	14	0	200
		AI+H	158	4	19	9	1	9	0	0	0	0	0	0	0	0	2	0	1	0	14	0	200
		AI+I	159	2	19	9	1	10	0	0	0	0	0	0	0	0	2	0	1	0	14	0	200
		AI+J	161	1	19	10	1	10	0	0	0	0	0	0	0	0	3	0	1	0	11	0	202
		AI+K	163	0	19	10	1	7	0	0	0	0	0	0	0	0	2	0	1	0	14	0	200
		AI+L	132	1	53	4	8	2	0	0	0	0	0	0	0	0	0	1	3	0	8	0	200
		AI+M	132	2	53	2	8	2	1	0	0	0	0	0	0	0	0	1	3	0	8	0	200
		C	159	0	16	11	1	10	0	0	0	0	3	0	0	0	2	0	1	0	14	0	200
		D	156	4	21	11	1	10	0	0	0	0	0	0	0	0	0	0	1	0	13	0	203
		E	160	2	14	9	1	10	0	0	0	0	5	0	0	0	2	0	1	0	13	0	201
		F	159	0	19	11	1	10	0	0	0	0	0	0	0	0	2	0	1	0	14	0	200
		G	162	0	19	11	1	8	0	0	0	0	0	0	0	0	2	0	1	0	13	0	201
		H	160	0	19	14	1	8	0	0	0	0	0	0	0	0	0	0	1	0	14	0	202
		I	159	0	19	11	1	10	0	0	0	0	0	0	0	0	2	0	1	0	14	0	200
		J	159	0	19	11	1	10	0	0	0	0	0	0	0	0	2	0	1	0	14	0	200
		K	160	0	19	11	1	9	0	0	0	0	0	0	0	0	2	0	1	0	14	0	200
		L	159	0	19	11	1	10	0	0	0	0	0	0	0	0	2	0	1	0	14	0	200
		M	160	0	20	11	1	9	0	0	0	0	0	0	0	0	1	0	1	0	14	0	201
		AI	158	4	19	9	1	9	0	0	0	0	0	0	0	0	2	0	1	0	14	0	200
		referee	157	2	19	11	1	10	0	0	0	0	0	0	0	0	2	0	1	0	14	0	200
2001-2635483800	2021/3/26	AI+C	39	10	67	1	5	3	0	0	0	0	0	0	0	0	0	14	10	118	19	0	125
		AI+D	36	13	67	1	5	3	0	0	0	0	0	0	0	0	0	14	10	118	19	0	125
		AI+E	43	6	49	1	5	3	0	0	0	0	18	0	0	0	0	14	10	118	19	0	125
		AI+F	43	6	67	1	5	3	0	0	0	0	0	0	0	0	0	14	10	118	19	0	125
		AI+G	43	6	67	1	5	3	0	0	0	0	0	0	0	0	0	14	10	118	19	0	125
		AI+H	43	6	67	1	5	3	0	0	0	0	0	0	0	0	0	14	10	118	19	0	125
		AI+I	48	1	67	1	5	3	0	0	0	0	0	0	0	0	0	14	10	119	19	0	125
		AI+J	43	6	67	1	5	3	0	0	0	0	0	0	0	0	0	14	10	118	19	0	125
		AI+K	45	4	67	1	5	3	0	0	0	0	0	0	0	0	0	14	10	118	19	0	125
		AI+L	157	2	19	11	1	10	0	0	0	0	0	0	0	0	2	0	1	0	14	0	200
		AI+M	158	4	19	9	1	9	0	0	0	0	0	0	0	0	2	0	1	0	14	0	200
		C	41	8	67	1	5	3	0	0	0	0	0	0	0	0	0	14	10	118	19	0	125
		D	34	15	67	1	5	3	0	0	0	0	0	0	0	0	0	14	10	118	19	0	125
		E	49	0	51	3	5	3	0	0	0	0	14	0	0	0	0	14	10	118	19	0	125
		F	49	0	64	1	5	3	0	0	0	0	3	0	0	0	0	14	10	118	19	0	125
		G	38	11	67	1	5	3	0	0	0	0	0	0	0	0	0	14	10	118	19	0	125
		H	49	0	68	0	5	3	0	0	0	0	0	0	0	0	0	14	10	118	19	0	125
		I	49	0	67	1	5	3	0	0	0	0	0	0	0	0	0	14	10	118	19	0	125
		J	49	0	67	1	5	3	0	0	0	0	0	0	0	0	0	14	10	118	19	0	125
		K	49	0	67	1	5	3	0	0	0	0	0	0	0	0	0	14	10	118	19	0	125
		L	49	0	67	1	5	3	0	0	0	0	0	0	0	0	0	14	10	118	19	0	125
		M	49	0	67	1	5	3	0	0	0	0	0	0	0	0	0	14	10	118	19	0	125
		AI	43	6	67	1	5	3	0	0	0	0	0	0	0	0	0	14	10	118	19	0	125
		referee	43	6	67	1	5	3	0	0	0	0	0	0	0	0	0	14	10	118	19	0	125
2002-2635552800	2021/3/26	AI+C	104	3	68	6	4	9	0	0	0	0	4	0	0	0	0	7	6	50	42	0	198
		AI+D	102	4	68	7	4	9	0	0	0	0	3	0	0	0	0	7	6	50	43	0	197
		AI+E	106	1	59	6	4	11	0	0	0	0	9	0	4	0	0	7	6	50	40	0	200
		AI+F	106	1	67	6	4	11	0	0	0	0	5	0	0	0	0	7	6	50	40	0	200
		AI+G	106	1	71	7	4	11	0	0	0	0	0	0	0	0	0	7	6	50	40	0	200
		AI+H	106	1	68	6	4	11	0	0	0	0	3	0	1	0	0	7	6	50	40	0	200
		AI+I	107	0	71	6	5	11	0	0	0	0	1	0	0	0	0	7	6	50	40	0	201
		AI+J	106	1	68	6	5	11	0	0	0	0	4	0	0	0	0	7	6	50	40	0	201
		AI+K	106	1	68	7	4	9	0	0	0	0	3	0	0	0	0	7	6	50	40	0	198
		AI+L	43	6	67	1	5	3	0	0	0	0	0	0	0	0	0	14	10	118	19	0	125
		AI+M	43	6	67	1	5	3	0	0	0	0	0	0	0	0	0	14	10	118	19	0	125
		C	104	2	63	9	5	9	0	0	0	0	6	0	0	0	0	7	6	50	42	0	198
		D	101	5	68	7	4	9	0	0	0	0	3	0	0	0	0	7	6	50	43	0	197
		E	107	0	59	10	4	9	0	0	0	0	9	0	0	0	0	7	6	50	42	0	198
		F	105	2	67	6	4	9	0	0	0	0	5	0	0	0	0	7	6	50	42	0	198
		G	101	8	71	7	4	7	0	0	0	0	0	0	0	0	0	7	6	50	42	0	198
		H	106	0	62	17	5	10	0	0	0	0	0	0	0	0	0	7	6	50	40	0	200
		I	107	0	71	7	4	11	0	0	0	0	0	0	0	0	0	7	6	50	40	0	200
		J	109	0	71	6	5	8	0	0	0	0	1	0	0	0	0	7	6	50	42	0	200
		K	107	0	71	7	4	9	0	0	0	0	0	0	0	0	0	7	6	50	40	0	198
		L	107	0	72	6	4	11	0	0	0	0	0	0	0	0	0	7	6	50	40	0	200
		M	106	0	70	9	4	9	0	0	0	0	0	0	0	0	0	7	6	50	42	0	198
		AI	106	1	69	6	4	11	0	0	0	0	3	0	0	0	0	7	6	50	40	0	200
		referee	106	1	68	6	4	11	0	0	0	0	4	0	0	0	0	7	6	50	40	0	200
2011-2636100700	2021/3/26	AI+C	147	14	25	6	3	2	0	0	0	0	0	0	0	0	0	2	1	5	13	0	197
		AI+D	149	12	25	6	3	2	0	0	0	0	0	0	0	0	0	2	1	5	13	0	197
		AI+E	154	7	16	6	6	2	0	0	0	0	9	0	0	0	0	2	1	5	10	0	200
		AI+F	154	7	22	6	6	2	0	0	0	0	3	0	0	0	0	2	1	5	10	0	200
		AI+G	154	7	25	6	6	2	0	0	0	0	0	0	0	0	0	2	1	5	10	0	200
		AI+H	154	7	25	6	6	2	0	0	0	0	0	0	0	0	0	2	1	5	10	0	200
		AI+I	159	2	25	6	6	2	0	0	0	0	0	0	0	0	0	2	1	5	10	0	200
		AI+J	154	8	25	6	6	2	0	0	0	0	0	0	0	0	0	2	2	5	10	0	201
		AI+K	158	3	25	6	3	2	0	0	0	0	0	0	0	0	0	2	1	5	10	0	197
		AI+L	106	1	68	6	4	11	0	0	0	0	4	0	0	0	0	7	6	50	40	0	200
		AI+M	106	1	69	7	4	9	0	0	0	0	2	0	0	0	0	7	6	50	42	0	198
		C	155	6	25	6	4	2	0	0	0	0	0	0	0	0	0	2	1	5	12	0	198
		D	151	10	25	6	3	2	0	0	0	0	0	0	0	0	0	2	1	5	13	0	197
		E	160	1	21	6	4	2	0	0	0	0	4	0	0	0	0	2	1	5	12	0	198
		F	157	3	22	6	5	2	0	0	0	0	3	0	0	0	0	2	1	5	12	0	198
		G	152	8	25	6	4	2	0	0	0	0	0	0	0	0	0	2	1	5	13	0	197
		H	161	0	22	9	6	2	0	0	0	0	0	0	0	0	0	2	1	5	10	0	200
		I	162	0	25	6	5	2	0	0	0	0	0	0	0	0	0	2	1	5	10	0	200
		J	163	1	25	6	6	2	0	0	0	0	0	0	0	0	0	2	1	5	10	0	203
		K	161	0	25	6	3	2	0	0	0	0	0	0	0	0	0	2	1	5	10	0	197
		L	161	0	25	6	6	2	0	0	0	0	0	0	0	0	0	2	1	5	10	0	200
		M	160	0	25	6	3	2	0	0	0	0	0	0	0	0	0	2	1	5	14	0	196
		AI	154	7	25	6	6	2	0	0	0	0	0	0	0	0	0	2	1	5	10	0	200
		referee	154	7	25	6	6	2	0	0	0	0	0	0	0	0	0	2	1	5	10	0	200
7118-2635925000	2021/3/26	AI+C	89	2	91	11	5	2	0	0	0	0	0	0	0	0	0	4	7	0	21	0	200
		AI+D	86	5	91	11	4	2	0	0	0	0	0	0	0	0	0	4	7	0	22	0	199
		AI+E	89	2	77	11	5	2	0	0	0	0	14	0	0	0	0	4	7	0	21	0	200
		AI+F	89	2	88	11	5	2	0	0	0	0	3	0	0	0	0	4	7	0	21	0	200
		AI+G	89	2	91	11	5	2	0	0	0	0	0	0	0	0	0	4	7	0	21	0	200
		AI+H	89	2	91	11	5	2	0	0	0	0	0	0	0	0	0	4	7	0	21	0	200
		AI+I	91	0	93	11	5	2	0	0	0	0	0	0	0	0	0	4	7	0	19	0	202
		AI+J	89	2	93	11	5	2	0	0	0	0	0	0	0	0	0	4	7	0	19	0	202
		AI+K	90	1	91	11	4	2	0	0	0	0	0	0	0	0	0	4	7	0	21	0	199
		AI+L	154	7	25	6	6	2	0	0	0	0	0	0	0	0	0	2	1	5	10	0	200
		AI+M	154	7	25	6	6	2	0	0	0	0	0	0	0	0	0	2	1	5	10	0	200
		C	91	0	91	11	5	2	0	0	0	0	0	0	0	0	0	4	7	0	21	0	200
		D	85	6	91	11	4	2	0	0	0	0	0	0	0	0	0	4	7	0	22	0	199
		E	92	0	76	11	5	1	0	0	0	0	15	0	0	0	0	4	7	0	21	0	200
		F	91	0	77	11	6	2	0	0	0	0	13	0	0	0	0	4	7	0	21	0	200
		G	88	3	91	11	5	0	2	0	0	0	0	0	0	0	0	4	7	0	21	0	200
		H	91	0	93	11	5	2	0	0	0	0	0	0	0	0	0	4	7	0	19	0	202
		I	91	0	92	11	5	2	0	0	0	0	0	0	0	0	0	4	7	0	20	0	201
		J	92	0	92	11	5	1	0	0	0	0	0	0	0	0	0	4	7	0	21	0	201
		K	90	0	91	12	4	2	0	0	0	0	0	0	0	0	0	4	7	0	21	0	199
		L	91	0	91	11	5	2	0	0	0	0	0	0	0	0	0	4	7	0	21	0	200
		M	91	0	91	11	4	2	0	0	0	0	0	0	0	0	0	4	7	0	22	0	199
		AI	89	2	91	11	5	2	0	0	0	0	0	0	0	0	0	4	7	0	21	0	200
		referee	89	2	91	11	5	2	0	0	0	0	0	0	0	0	0	4	7	0	21	0	200
0011-2636831200	2021/3/27	AI+C	143	2	22	7	7	18	0	0	0	0	0	0	0	0	0	1	1	0	4	0	199
		AI+D	143	1	22	8	7	18	0	0	0	0	0	0	0	0	0	1	1	0	4	0	199
		AI+E	145	0	19	7	7	19	0	0	0	0	3	0	0	0	0	1	1	0	3	0	200
		AI+F	144	0	22	8	7	19	0	0	0	0	0	0	0	0	0	1	1	0	3	0	200
		AI+G	144	1	22	7	7	19	0	0	0	0	0	0	0	0	0	1	1	0	3	0	200
		AI+H	144	1	22	7	7	19	0	0	0	0	0	0	0	0	0	1	1	0	3	0	200
		AI+I	144	0	22	8	7	19	0	0	0	0	0	0	0	0	0	1	1	0	3	0	200
		AI+J	146	0	22	7	7	19	0	0	0	0	0	0	0	0	0	1	1	0	3	0	201
		AI+K	145	0	22	7	7	18	0	0	0	0	0	0	0	0	0	1	1	0	3	1	199
		AI+L	89	2	91	11	5	2	0	0	0	0	0	0	0	0	0	4	7	0	21	0	200
		AI+M	89	2	91	11	5	2	0	0	0	0	0	0	0	0	0	4	7	0	21	0	200
		C	144	0	22	8	7	18	0	0	0	0	0	0	0	0	0	1	1	0	4	0	199
		D	142	2	22	8	7	18	0	0	0	0	0	0	0	0	0	1	1	0	4	0	199
		E	144	0	22	8	7	18	0	0	0	0	0	0	0	0	0	1	1	0	4	0	199
		F	142	1	22	8	7	19	0	0	0	0	0	0	0	0	0	1	1	0	4	0	199
		G	143	1	22	8	7	19	0	0	0	0	0	0	0	0	0	1	1	0	3	0	200
		H	146	0	21	8	7	18	0	0	0	0	0	0	0	0	0	1	1	0	3	0	200
		I	145	0	22	8	7	19	0	0	0	0	0	0	0	0	0	1	1	0	3	0	201
		J	146	0	23	8	7	18	0	0	0	0	0	0	0	0	0	1	1	0	4	0	202
		K	144	0	23	7	7	18	0	0	0	0	0	0	0	0	0	1	1	0	3	0	199
		L	144	0	22	8	7	19	0	0	0	0	0	0	0	0	0	1	1	0	3	0	200
		M	144	0	22	8	7	18	0	0	0	0	0	0	0	0	0	0	2	0	4	0	199
		AI	144	1	22	7	7	19	0	0	0	0	0	0	0	0	0	1	1	0	3	0	200
		referee	144	1	22	7	7	19	0	0	0	0	0	0	0	0	0	1	1	0	3	0	200
0061-2636879300-A	2021/3/27	AI+C	93	9	81	9	6	2	0	0	0	0	0	0	0	0	0	0	0	47	21	0	200
		AI+D	89	13	80	10	6	0	0	0	0	0	0	0	0	0	0	0	0	47	23	0	198
		AI+E	98	5	78	8	6	2	0	0	0	0	3	0	0	0	0	0	0	47	21	0	200
		AI+F	98	4	81	9	6	2	0	0	0	0	0	0	0	0	0	0	0	47	21	0	200
		AI+G	98	5	81	8	6	2	0	0	0	0	0	0	0	0	0	0	0	47	21	0	200
		AI+H	98	5	81	8	6	2	0	0	0	0	0	0	0	0	0	0	0	47	21	0	200
		AI+I	101	2	81	7	6	2	0	0	0	0	1	0	0	0	0	0	0	48	21	0	200
		AI+J	98	5	81	9	6	2	0	0	0	0	0	0	0	0	0	0	0	46	21	0	201
		AI+K	102	1	81	8	6	0	0	0	0	0	0	0	0	0	0	0	0	47	21	0	198
		AI+L	144	0	22	8	7	19	0	0	0	0	0	0	0	0	0	1	1	0	3	0	200
		AI+M	144	0	22	8	7	19	0	0	0	0	0	0	0	0	0	1	1	0	3	0	200
		C	98	4	66	9	6	0	0	0	0	0	15	0	0	0	0	0	0	47	23	0	198
		D	89	13	80	10	6	0	0	0	0	0	0	0	0	0	0	0	0	47	23	0	198
		E	102	2	77	10	6	0	0	0	0	0	1	0	0	0	0	0	0	47	23	0	198
		F	99	3	80	9	6	0	0	1	0	0	1	0	0	0	0	0	0	47	22	0	199
		G	83	20	81	7	6	0	0	0	0	0	0	0	0	0	0	0	0	47	24	0	197
		H	102	0	72	18	6	0	0	0	0	0	0	0	0	0	0	0	0	47	21	0	198
		I	102	0	82	8	6	2	0	0	0	0	0	0	0	0	0	0	0	47	21	0	200
		J	102	0	82	9	6	1	0	0	0	0	0	0	0	0	0	0	0	47	22	0	200
		K	102	0	80	10	6	0	0	0	0	0	0	0	0	0	0	0	0	47	21	0	198
		L	102	0	81	9	6	2	0	0	0	0	0	0	0	0	0	0	0	47	21	0	200
		M	102	0	84	6	6	0	0	0	0	0	0	0	0	0	0	0	0	47	23	0	198
		AI	98	5	81	8	6	2	0	0	0	0	0	0	0	0	0	0	0	47	21	0	200
		referee	98	4	81	9	6	2	0	0	0	0	0	0	0	0	0	0	0	47	21	0	200
0148-2637057800	2021/3/27	AI+C	117	2	65	7	5	2	0	0	0	0	1	0	0	1	0	0	2	0	13	0	200
		AI+D	111	7	67	7	6	2	0	0	0	0	0	0	0	0	0	0	2	0	13	0	200
		AI+E	118	1	58	7	5	2	1	0	0	0	8	0	0	0	0	0	2	0	13	0	200
		AI+F	118	1	64	8	5	2	0	0	0	0	2	0	0	0	0	0	2	0	13	0	200
		AI+G	118	1	66	7	5	2	1	0	0	0	0	0	0	0	0	0	2	0	13	0	200
		AI+H	118	1	65	7	5	2	1	0	0	0	1	0	0	0	0	0	2	0	13	0	200
		AI+I	119	0	66	8	5	2	0	0	0	0	0	0	0	0	0	0	2	0	13	0	200
		AI+J	118	1	66	7	5	2	0	0	0	0	0	0	0	1	0	0	2	0	13	0	200
		AI+K	119	0	65	8	5	2	0	0	0	0	1	0	0	0	0	0	2	0	13	0	200
		AI+L	98	4	81	9	6	2	0	0	0	0	0	0	0	0	0	0	0	47	21	0	200
		AI+M	98	4	84	4	6	2	2	0	0	0	0	0	0	0	0	0	0	47	21	0	200
		C	116	2	64	8	6	2	0	0	0	0	2	0	0	0	0	0	2	0	13	0	200
		D	111	7	68	6	6	2	0	0	0	0	0	0	0	0	0	0	2	0	13	0	200
		E	115	3	56	9	6	2	0	0	0	0	9	0	0	0	0	0	2	0	13	0	200
		F	120	0	65	7	5	1	0	0	0	0	2	0	0	0	0	0	2	0	13	0	200
		G	111	7	67	7	6	2	0	0	0	0	0	0	0	0	0	0	2	0	13	0	200
		H	118	0	64	10	6	2	0	0	0	0	0	0	0	0	0	0	2	0	13	0	200
		I	118	0	67	7	6	2	0	0	0	0	0	0	0	0	0	0	2	0	13	0	200
		J	118	2	67	5	6	2	0	0	0	0	0	0	0	0	0	0	2	0	13	0	200
		K	118	0	66	8	6	2	0	0	0	0	0	0	0	0	0	0	2	0	13	0	200
		L	118	0	66	8	6	2	0	0	0	0	0	0	0	0	0	0	2	0	13	0	200
		M	118	0	67	7	6	2	0	0	0	0	0	0	0	0	0	0	2	0	13	0	200
		AI	118	1	65	7	5	2	1	0	0	0	1	0	0	0	0	0	2	0	13	0	200
		referee	118	1	66	8	5	2	0	0	0	0	0	0	0	0	0	0	2	0	13	0	200
0895-2630727000-B	2021/3/27	AI+C	117	17	45	14	3	3	0	0	0	0	0	0	0	0	0	8	27	11	22	0	199
		AI+D	113	21	45	14	3	3	0	0	0	0	0	0	0	0	0	8	27	11	22	0	199
		AI+E	121	13	36	14	4	3	0	0	0	0	9	0	0	0	0	8	27	11	21	0	200
		AI+F	121	13	39	14	4	3	0	0	0	0	6	0	0	0	0	8	27	11	21	0	200
		AI+G	121	13	45	14	4	3	0	0	0	0	0	0	0	0	0	8	27	11	21	0	200
		AI+H	121	13	41	14	4	3	0	0	0	0	4	0	0	0	0	8	27	11	21	0	200
		AI+I	130	4	43	14	4	3	0	0	0	0	2	0	0	0	0	8	27	11	21	0	200
		AI+J	123	11	41	14	4	3	0	0	0	0	4	0	0	0	0	8	27	11	21	0	200
		AI+K	133	1	41	14	3	3	0	0	0	0	4	0	0	0	0	8	27	11	21	0	199
		AI+L	117	1	65	8	6	2	0	0	0	0	1	0	0	0	0	0	2	0	13	0	200
		AI+M	119	0	66	4	5	2	4	0	0	0	0	0	0	0	0	0	2	0	13	0	200
		C	127	7	35	14	3	3	0	0	0	0	10	0	0	0	0	8	27	11	22	0	199
		D	111	23	45	14	3	3	0	0	0	0	0	0	0	0	0	8	27	11	22	0	199
		E	124	10	37	14	4	3	0	0	0	0	8	0	0	0	0	8	27	11	21	0	200
		F	131	3	39	14	4	3	0	0	0	0	6	0	0	0	0	8	27	11	21	0	200
		G	116	18	45	14	4	3	0	0	0	0	0	0	0	0	0	8	27	11	21	0	200
		H	134	0	38	22	4	2	0	0	0	0	0	0	0	0	0	8	27	11	21	0	200
		I	134	0	42	13	4	3	0	0	0	0	4	0	0	0	0	8	27	11	21	0	200
		J	135	0	47	13	4	3	0	0	0	0	0	0	0	0	0	8	27	11	21	0	202
		K	134	0	45	12	3	3	0	2	0	0	0	0	0	0	0	8	27	11	21	0	199
		L	134	0	45	14	4	3	0	0	0	0	0	0	0	0	0	8	27	11	21	0	200
		M	134	0	46	13	3	3	0	0	0	0	0	0	0	0	0	8	27	11	22	0	199
		AI	121	13	41	14	4	3	0	0	0	0	4	0	0	0	0	8	27	11	21	0	200
		referee	121	13	45	14	4	3	0	0	0	0	0	0	0	0	0	8	27	11	21	0	200
2011-2630703800-B	2021/3/27	AI+C	122	5	56	7	4	2	0	0	0	0	3	0	0	0	0	7	5	30	24	0	199
		AI+D	121	6	60	6	4	2	0	0	0	0	0	0	0	0	0	7	5	30	24	0	199
		AI+E	125	2	51	8	5	2	0	0	0	0	7	0	0	0	0	7	5	30	23	0	200
		AI+F	125	2	52	7	5	2	0	0	0	0	7	0	0	0	0	7	5	30	23	0	200
		AI+G	125	2	58	7	5	2	0	0	0	0	1	0	0	0	0	7	5	30	23	0	200
		AI+H	125	2	56	7	5	2	0	0	0	0	3	0	0	0	0	7	5	30	23	0	200
		AI+I	127	0	57	7	5	2	0	0	0	0	2	0	0	0	0	7	5	31	23	0	200
		AI+J	125	2	56	7	5	2	0	1	0	0	2	0	0	0	0	7	5	30	23	0	200
		AI+K	127	0	56	7	4	2	0	0	0	0	2	0	0	0	0	7	5	30	23	0	198
		AI+L	121	13	41	14	4	3	0	0	0	0	4	0	0	0	0	8	27	11	21	0	200
		AI+M	121	13	45	14	4	3	0	0	0	0	0	0	0	0	0	8	27	11	21	0	200
		C	124	3	42	7	4	2	0	0	0	0	17	0	0	0	0	7	5	30	24	0	199
		D	118	9	60	6	4	2	0	0	0	0	0	0	0	0	0	7	5	30	24	0	199
		E	127	0	50	11	5	2	0	0	0	0	5	0	0	0	0	7	5	30	23	0	200
		F	126	1	50	6	5	2	0	0	0	0	10	0	0	0	0	7	5	30	23	0	200
		G	122	5	60	6	5	2	0	0	0	0	0	0	0	0	0	7	5	30	23	0	200
		H	127	0	56	10	5	2	0	0	0	0	0	0	0	0	0	7	5	30	23	0	200
		I	127	0	59	6	5	2	0	0	0	0	1	0	0	0	0	7	5	30	23	0	200
		J	128	0	60	6	5	2	0	0	0	0	0	0	0	0	0	7	5	30	23	0	201
		K	127	0	60	5	4	2	0	1	0	0	0	0	0	0	0	7	5	30	23	0	199
		L	127	0	60	6	5	2	0	0	0	0	0	0	0	0	0	7	5	30	23	0	200
		M	127	0	60	6	4	2	0	0	0	0	0	0	0	0	0	7	5	30	24	0	199
		AI	125	2	56	7	5	2	0	0	0	0	3	0	0	0	0	7	5	30	23	0	200
		referee	125	2	59	7	5	2	0	0	0	0	0	0	0	0	0	7	5	30	23	0	200
0842-2632146300-B	2021/3/27	AI+C	13	1	50	7	3	1	0	0	0	0	0	0	0	0	0	6	1	20	8	0	75
		AI+D	14	0	50	6	3	1	0	0	0	0	0	0	1	0	0	6	1	20	8	0	75
		AI+E	14	0	39	7	4	1	0	0	0	0	11	0	0	0	0	6	1	20	7	0	76
		AI+F	14	0	46	7	4	1	0	0	0	0	4	0	0	0	0	6	1	20	7	0	76
		AI+G	14	0	50	7	4	1	0	0	0	0	0	0	0	0	0	6	1	20	7	0	76
		AI+H	14	0	50	7	4	1	0	0	0	0	0	0	0	0	0	6	1	20	7	0	76
		AI+I	14	0	50	7	4	1	0	0	0	0	0	0	0	0	0	6	1	20	7	0	76
		AI+J	14	0	50	7	4	1	0	0	0	0	0	0	0	0	0	6	1	20	7	0	76
		AI+K	14	0	50	7	3	1	0	0	0	0	0	0	0	0	0	6	1	20	7	0	75
		AI+L	126	1	57	7	5	2	0	0	0	0	2	0	0	0	0	7	5	30	23	0	200
		AI+M	125	2	57	7	5	2	0	0	0	0	2	0	0	0	0	7	5	30	23	0	200
		C	13	1	43	6	4	1	0	0	0	0	8	0	0	0	0	6	1	20	7	0	76
		D	14	0	50	6	3	1	0	0	0	0	0	0	1	0	0	6	1	20	8	0	75
		E	14	0	35	9	4	1	0	0	0	0	11	0	2	0	0	6	1	20	7	0	76
		F	14	0	42	7	4	1	0	0	0	0	8	0	0	0	0	7	0	20	7	0	76
		G	12	2	50	7	4	1	0	0	0	0	0	0	0	0	0	6	1	20	7	0	76
		H	14	0	49	8	4	1	0	0	0	0	0	0	0	0	0	6	1	20	7	0	76
		I	14	0	51	6	4	1	0	0	0	0	0	0	0	0	0	6	1	20	7	0	76
		J	14	0	52	6	4	1	0	0	0	0	0	0	0	0	0	6	1	19	7	0	77
		K	14	0	49	8	3	1	0	0	0	0	0	0	0	0	0	6	1	20	7	0	75
		L	14	0	50	7	4	1	0	0	0	0	0	0	0	0	0	6	1	20	7	0	76
		M	15	0	51	6	3	0	0	0	0	0	0	0	0	0	0	6	1	20	8	0	75
		AI	14	0	50	7	4	1	0	0	0	0	0	0	0	0	0	6	1	20	7	0	76
		referee	14	0	50	7	4	1	0	0	0	0	0	0	0	0	0	6	1	20	7	0	76
2011-2623046300-A	2021/3/29	AI+C	129	4	48	9	3	2	0	0	0	0	2	0	0	0	0	2	3	16	31	0	197
		AI+D	128	5	49	8	3	2	0	1	0	0	1	0	0	0	0	2	3	16	31	0	197
		AI+E	129	4	23	9	6	2	0	0	0	0	26	0	1	0	0	2	3	16	28	0	200
		AI+F	129	4	41	9	6	2	0	0	0	0	9	0	0	0	0	2	3	16	28	0	200
		AI+G	129	4	48	9	6	2	0	0	0	0	2	0	0	0	0	2	3	16	28	0	200
		AI+H	129	4	48	8	6	2	0	0	0	1	1	0	0	1	0	2	3	16	28	0	200
		AI+I	133	0	49	8	6	2	0	0	1	0	1	0	0	0	0	2	3	16	28	0	200
		AI+J	130	3	47	8	6	2	0	0	0	2	1	0	0	1	0	2	3	16	28	0	200
		AI+K	133	0	48	8	3	2	0	0	0	0	2	0	0	0	0	2	3	16	29	0	196
		AI+L	14	0	50	7	4	1	0	0	0	0	0	0	0	0	0	6	1	20	7	0	76
		AI+M	14	0	50	7	4	1	0	0	0	0	0	0	0	0	0	6	1	20	7	0	76
		C	132	1	48	9	6	2	0	0	0	0	2	0	0	0	0	2	3	16	28	0	200
		D	129	4	49	8	3	2	0	1	0	0	1	0	0	0	0	2	3	16	31	0	197
		E	129	2	28	10	7	2	0	0	0	0	22	0	0	0	0	2	3	16	28	0	200
		F	132	1	33	7	6	2	0	0	0	0	19	0	0	0	0	2	3	16	28	0	200
		G	124	9	50	6	6	2	0	0	0	0	3	0	0	0	0	2	3	16	28	0	200
		H	132	0	40	7	7	2	0	0	0	0	0	0	12	0	0	2	3	16	28	0	200
		I	133	0	48	8	6	2	0	0	0	0	3	0	0	0	0	2	3	16	28	0	200
		J	133	0	49	9	6	2	0	0	0	0	1	0	0	0	0	2	3	16	28	0	200
		K	133	0	46	9	3	2	0	0	0	0	4	0	0	0	0	2	3	16	28	0	197
		L	133	0	48	9	6	2	0	0	0	0	2	0	0	0	0	2	3	16	28	0	200
		M	131	2	48	11	3	2	0	0	0	0	0	0	0	0	0	2	3	16	31	0	197
		AI	129	4	48	9	6	2	0	0	0	0	2	0	0	0	0	2	3	16	28	0	200
		referee	129	4	47	8	6	2	0	0	0	0	2	0	0	0	0	2	3	16	29	1	198
789-2623991000-A	2021/3/29	AI+C	68	19	68	8	3	2	4	0	0	0	2	0	23	0	3	0	1	0	69	0	197
		AI+D	63	27	70	9	3	2	1	0	0	0	22	0	0	0	3	0	1	0	69	0	197
		AI+E	70	20	58	8	5	3	1	0	0	0	12	0	23	0	3	0	1	0	66	0	200
		AI+F	69	18	65	8	5	2	4	0	0	0	28	0	0	0	3	0	1	0	67	0	199
		AI+G	69	22	73	8	5	3	0	0	0	20	0	0	0	0	3	0	1	0	66	0	200
		AI+H	69	22	68	8	5	3	0	0	0	19	2	0	4	0	4	0	1	0	64	1	200
		AI+I	86	1	70	8	5	3	4	0	0	23	0	0	0	0	3	0	1	0	66	0	200
		AI+J	76	12	68	9	5	3	4	0	0	20	2	0	2	0	3	0	1	0	65	0	201
		AI+K	78	12	68	9	3	2	0	0	0	22	2	0	0	0	3	0	1	0	66	0	196
		AI+L	129	4	48	9	6	2	0	0	0	0	2	0	0	0	0	2	3	16	28	0	200
		AI+M	129	4	49	9	6	2	0	0	0	0	0	0	0	1	0	2	3	16	28	0	200
		C	77	14	67	11	3	2	0	0	0	18	5	0	0	0	3	0	1	0	69	0	197
		D	63	24	77	9	3	2	0	0	0	0	22	0	0	0	0	0	1	0	69	0	200
		E	87	5	56	9	5	0	0	0	0	0	7	0	29	0	4	0	1	0	67	0	198
		F	81	10	63	9	5	1	1	0	0	0	29	0	0	0	3	0	1	0	67	0	199
		G	72	19	72	9	5	2	0	0	0	20	0	0	0	0	2	0	1	0	67	0	199
		H	86	3	69	14	5	1	0	0	0	22	0	0	0	0	3	0	1	0	66	0	200
		I	89	4	68	8	4	2	0	0	0	0	25	0	0	0	2	0	1	0	66	0	200
		J	87	3	70	9	5	2	0	0	0	0	24	0	0	0	2	0	1	0	67	0	200
		K	87	0	68	9	3	2	4	0	0	24	0	0	0	0	3	0	1	0	66	0	197
		L	87	0	70	8	5	3	4	0	0	23	0	0	0	0	3	0	1	0	66	0	200
		M	88	0	73	9	3	1	2	0	0	22	0	0	0	0	2	0	1	0	69	0	198
		AI	69	18	72	8	5	3	4	0	0	19	2	0	0	0	3	0	1	0	66	0	200
		referee	69	18	69	8	5	3	4	0	0	0	0	0	24	0	3	0	1	0	66	0	200
0921-2638672200-A	2021/3/29	AI+C	99	30	24	23	1	2	4	0	0	0	11	0	6	0	0	4	5	0	9	0	200
		AI+D	80	48	24	29	1	2	0	0	0	0	15	0	1	0	0	4	5	0	9	0	200
		AI+E	105	24	23	32	1	1	0	0	0	0	9	0	5	0	0	4	5	0	9	0	200
		AI+F	105	24	23	31	1	1	0	0	0	0	15	0	0	0	0	4	6	0	9	0	200
		AI+G	105	25	24	28	1	1	0	0	0	0	16	0	0	0	0	4	5	0	9	0	200
		AI+H	105	25	24	28	1	1	0	0	0	0	14	0	0	2	0	4	5	0	9	0	200
		AI+I	124	4	26	23	1	2	5	0	0	0	15	0	0	0	0	4	5	0	9	0	200
		AI+J	106	22	26	23	1	2	4	0	0	0	16	0	0	0	0	4	5	0	9	0	200
		AI+K	112	16	24	28	1	1	0	0	0	4	14	0	0	0	0	4	5	0	9	0	200
		AI+L	69	18	70	8	5	3	4	0	0	23	0	0	0	0	3	0	1	0	66	0	200
		AI+M	69	18	70	9	5	2	4	0	0	22	0	0	0	0	3	0	1	0	67	0	199
		C	112	16	27	29	1	2	0	4	0	0	9	0	0	0	0	4	5	0	9	0	200
		D	89	41	25	28	0	1	0	0	0	0	15	0	1	0	0	4	5	0	9	0	200
		E	108	20	25	30	1	2	0	0	0	0	14	0	0	0	0	4	5	0	9	0	200
		F	117	11	25	26	1	2	0	0	0	0	18	0	0	0	0	4	5	0	9	0	200
		G	95	33	29	27	1	2	0	0	0	0	13	0	0	0	0	4	5	0	9	0	200
		H	120	9	26	28	1	1	0	0	0	0	15	0	0	0	0	4	5	0	9	0	200
		I	127	1	32	21	1	2	3	0	0	0	13	0	0	0	0	4	5	0	9	0	200
		J	130	3	29	19	1	3	0	0	0	0	17	0	0	0	0	4	5	0	9	0	202
		K	128	0	27	18	1	2	7	1	0	4	12	0	0	0	0	4	5	0	9	0	200
		L	128	0	29	25	1	2	0	0	0	0	15	0	0	0	0	4	5	0	9	0	200
		M	128	0	33	25	1	1	0	1	0	6	5	0	0	0	0	4	5	0	9	0	200
		AI	105	25	24	27	1	1	2	0	1	4	10	0	0	0	0	4	5	0	9	0	200
		referee	105	23	26	28	1	2	0	0	0	0	15	0	0	0	0	4	5	0	9	0	200
0902-2638534900-B	2021/3/29	AI+C	33	14	38	6	0	0	0	0	0	0	9	0	0	0	0	5	1	3	17	0	100
		AI+D	32	15	41	6	0	0	0	0	0	0	6	0	0	0	0	5	1	3	17	0	100
		AI+E	36	11	29	8	0	0	0	0	0	0	14	0	2	0	0	5	1	3	17	0	100
		AI+F	36	11	35	7	0	0	0	0	0	0	11	0	0	0	0	5	1	3	17	0	100
		AI+G	36	11	40	6	0	0	0	0	0	0	7	0	0	0	0	5	1	3	17	0	100
		AI+H	36	11	35	7	0	0	0	1	0	0	9	0	1	0	0	5	1	3	17	0	100
		AI+I	45	2	36	8	0	0	1	0	0	0	8	0	0	0	0	5	1	3	17	0	100
		AI+J	36	11	36	5	0	0	0	1	0	3	8	0	0	0	0	5	1	3	17	0	100
		AI+K	38	9	36	6	0	0	0	0	0	0	10	0	0	0	0	5	1	3	18	0	99
		AI+L	105	23	26	28	1	2	0	0	0	0	15	0	0	0	0	4	5	0	9	0	200
		AI+M	105	25	26	23	1	1	4	0	0	6	9	0	0	0	0	4	5	0	9	0	200
		C	35	12	34	7	0	0	0	1	0	1	10	0	0	0	0	5	1	3	17	0	100
		D	31	16	43	5	0	0	0	0	0	0	5	0	0	0	0	5	1	3	17	0	100
		E	33	14	30	7	0	0	0	0	0	0	16	0	0	0	0	5	1	3	17	0	100
		F	37	10	34	5	0	0	0	0	0	0	14	0	0	0	0	5	1	3	17	0	100
		G	32	15	41	5	0	0	0	0	0	0	7	0	0	0	0	5	1	3	17	0	100
		H	47	0	36	9	0	0	0	0	0	0	8	0	0	0	0	5	1	3	17	0	100
		I	47	0	43	5	0	0	0	0	0	0	5	0	0	0	0	5	1	3	17	0	100
		J	43	4	45	4	0	0	0	0	0	0	4	0	0	0	0	5	1	3	17	0	100
		K	47	0	40	2	0	0	1	0	0	8	0	0	0	0	0	5	1	3	19	0	98
		L	47	0	41	6	0	0	0	0	0	0	6	0	0	0	0	5	1	3	17	0	100
		M	47	0	41	7	0	0	0	0	0	0	5	0	0	0	0	5	1	3	17	0	100
		AI	36	11	36	7	0	0	0	1	0	3	6	0	0	0	0	5	1	3	17	0	100
		referee	36	11	40	6	0	0	0	0	0	0	7	0	0	0	0	5	1	3	17	0	100
0924-2638664700	2021/3/29	AI+C	82	20	58	20	0	0	0	0	0	0	20	0	0	0	0	0	2	0	27	0	200
		AI+D	78	24	72	23	0	0	0	0	0	0	3	0	0	0	0	0	2	0	27	0	200
		AI+E	88	14	46	24	0	0	0	0	0	0	28	0	0	0	0	0	2	0	27	0	200
		AI+F	88	14	43	33	0	0	0	0	0	0	22	0	0	0	0	0	2	0	27	0	200
		AI+G	88	14	48	33	0	0	0	0	0	0	17	0	0	0	0	0	2	0	27	0	200
		AI+H	88	14	47	33	0	0	0	1	0	0	17	0	0	0	0	0	2	0	27	0	200
		AI+I	100	2	56	25	0	0	0	0	0	0	17	0	0	0	0	0	2	0	27	0	200
		AI+J	88	15	50	30	0	0	0	1	0	0	17	0	0	0	0	0	2	0	27	0	201
		AI+K	91	11	48	26	0	0	0	0	0	0	24	0	0	0	0	0	2	0	27	0	200
		AI+L	36	11	39	5	0	0	0	0	0	0	9	0	0	0	0	5	1	3	17	0	100
		AI+M	36	11	39	7	0	0	0	0	0	2	5	0	0	0	0	5	1	3	17	0	100
		C	94	8	64	24	0	0	0	0	0	0	10	0	0	0	0	0	2	0	27	0	200
		D	74	28	75	20	0	0	0	0	0	0	3	0	0	0	0	0	2	0	27	0	200
		E	89	13	51	17	0	0	0	0	0	0	30	0	0	0	0	0	2	0	27	0	200
		F	97	5	37	25	0	0	0	0	0	0	36	0	0	0	0	0	2	0	27	0	200
		G	75	27	63	29	0	0	0	0	0	0	6	0	0	0	0	0	2	0	27	0	200
		H	102	0	67	24	0	0	0	0	0	0	0	0	7	0	0	0	2	0	27	0	200
		I	102	0	77	16	0	0	0	0	0	0	5	0	0	0	0	0	2	0	27	0	200
		J	102	3	84	9	0	0	2	0	0	0	0	0	0	0	0	0	2	0	27	0	200
		K	102	0	68	8	0	0	0	0	0	0	22	0	0	0	0	0	2	0	27	0	200
		L	102	0	64	29	0	0	0	0	0	0	5	0	0	0	0	0	2	0	27	0	200
		M	102	0	75	15	0	0	0	0	0	7	1	0	0	0	0	0	2	0	27	0	200
		AI	88	14	47	34	0	0	0	0	0	0	17	0	0	0	0	0	2	0	27	0	200
		referee	88	14	53	27	0	0	0	1	0	0	17	0	0	0	0	0	2	0	27	0	200
2001-2639159000-B	2021/3/30	AI+C	169	7	14	2	6	1	0	0	0	0	0	0	0	0	0	4	2	7	14	0	199
		AI+D	168	8	14	2	6	1	0	0	0	0	0	0	0	0	0	4	2	7	14	0	199
		AI+E	169	7	3	2	7	0	0	0	0	0	11	0	0	0	0	4	2	7	13	0	199
		AI+F	169	8	9	2	7	0	0	0	0	0	5	0	0	0	0	4	2	7	13	0	200
		AI+G	169	8	14	2	7	0	0	0	0	0	0	0	0	0	0	4	2	7	13	0	200
		AI+H	169	8	14	2	7	0	0	0	0	0	0	0	0	0	0	4	2	7	13	0	200
		AI+I	175	1	14	2	7	1	0	0	0	0	0	0	0	0	0	4	2	7	13	0	200
		AI+J	169	7	14	2	7	1	0	0	0	0	0	0	0	0	0	4	2	7	13	0	200
		AI+K	176	1	14	2	6	0	0	0	0	0	0	0	0	0	0	4	2	7	13	0	199
		AI+L	88	14	52	32	0	0	0	1	0	0	13	0	0	0	0	0	2	0	27	0	200
		AI+M	88	14	52	29	0	0	0	0	0	0	17	0	0	0	0	0	2	0	27	0	200
		C	173	3	14	2	6	1	0	0	0	0	0	0	0	0	0	4	2	7	14	0	199
		D	168	8	14	2	6	1	0	0	0	0	0	0	0	0	0	4	2	7	14	0	199
		E	176	0	4	2	7	1	0	0	0	0	10	0	0	0	0	4	2	7	13	0	200
		F	176	0	9	2	7	1	0	0	0	0	5	0	0	0	0	4	2	7	13	0	200
		G	170	6	14	2	7	1	0	0	0	0	0	0	0	0	0	4	2	7	13	0	200
		H	175	0	14	2	8	1	0	0	0	0	0	0	0	0	0	4	2	7	13	0	200
		I	177	0	14	2	6	1	0	0	0	0	0	0	0	0	0	4	2	7	13	0	200
		J	178	0	14	2	7	1	0	0	0	0	0	0	0	0	0	4	2	7	13	0	202
		K	176	0	14	2	6	1	0	0	0	0	0	0	0	0	0	4	2	7	13	0	199
		L	176	0	14	2	7	1	0	0	0	0	0	0	0	0	0	4	2	7	13	0	200
		M	177	0	14	2	6	0	0	0	0	0	0	0	0	0	0	4	2	7	14	0	199
		AI	169	8	14	2	7	0	0	0	0	0	0	0	0	0	0	4	2	7	13	0	200
		referee	169	7	14	2	7	1	0	0	0	0	0	0	0	0	0	4	2	7	13	0	200
2005-2639920100-B	2021/3/30	AI+C	135	10	39	9	7	0	0	0	0	0	0	0	0	0	0	0	1	9	10	0	200
		AI+D	130	15	41	7	7	0	0	0	0	0	0	0	0	0	0	0	1	9	10	0	200
		AI+E	138	7	35	9	7	0	0	0	0	0	4	0	0	0	0	0	1	9	10	0	200
		AI+F	138	7	39	9	7	0	0	0	0	0	0	0	0	0	0	0	1	9	10	0	200
		AI+G	138	7	40	8	7	0	0	0	0	0	0	0	0	0	0	0	1	9	10	0	200
		AI+H	138	7	39	9	7	0	0	0	0	0	0	0	0	0	0	0	1	9	10	0	200
		AI+I	138	7	38	10	7	0	0	0	0	0	0	0	0	0	0	0	1	9	10	0	200
		AI+J	140	5	39	9	7	0	0	0	0	0	0	0	0	0	0	0	1	9	10	0	200
		AI+K	140	5	39	9	7	0	0	0	0	0	0	0	0	0	0	0	1	9	10	0	200
		AI+L	170	6	14	2	7	1	0	0	0	0	0	0	0	0	0	4	2	7	13	0	200
		AI+M	169	8	14	2	7	0	0	0	0	0	0	0	0	0	0	4	2	7	13	0	200
		C	142	3	36	6	7	0	0	0	0	0	6	0	0	0	0	0	1	9	10	0	200
		D	125	20	43	5	7	0	0	0	0	0	0	0	0	0	0	0	1	9	10	0	200
		E	145	0	35	10	7	0	0	0	0	0	3	0	0	0	0	0	1	9	10	0	200
		F	145	0	41	6	7	0	0	0	0	0	1	0	0	0	0	0	1	9	10	0	200
		G	138	7	42	6	7	0	0	0	0	0	0	0	0	0	0	0	1	9	10	0	200
		H	145	0	39	9	7	0	0	0	0	0	0	0	0	0	0	0	1	9	10	0	200
		I	145	0	42	6	7	0	0	0	0	0	0	0	0	0	0	0	1	9	10	0	200
		J	145	0	43	5	7	0	0	0	0	0	0	0	0	0	0	0	1	9	10	0	200
		K	146	0	41	6	7	0	0	0	0	0	0	0	0	0	0	0	1	9	10	0	200
		L	145	0	40	8	7	0	0	0	0	0	0	0	0	0	0	0	1	9	10	0	200
		M	145	0	43	5	7	0	0	0	0	0	0	0	0	0	0	0	1	9	10	0	200
		AI	138	7	39	9	7	0	0	0	0	0	0	0	0	0	0	0	1	9	10	0	200
		referee	138	7	41	7	7	0	0	0	0	0	0	0	0	0	0	0	1	9	10	0	200
2007-2639889300-B	2021/3/30	AI+C	110	7	71	5	4	2	0	0	0	0	1	0	0	0	0	3	4	14	26	0	200
		AI+D	106	11	72	5	4	2	0	0	0	0	0	0	0	0	0	3	4	14	26	0	200
		AI+E	112	5	55	7	4	2	0	0	0	0	15	0	0	0	0	3	4	14	26	0	200
		AI+F	112	5	67	5	4	2	0	0	0	0	5	0	0	0	0	3	4	14	26	0	200
		AI+G	112	7	72	3	4	2	0	0	0	0	0	0	0	0	0	3	4	14	26	0	200
		AI+H	112	7	70	4	4	2	0	0	0	1	0	0	0	0	0	3	4	14	26	0	200
		AI+I	116	1	71	5	4	2	0	0	0	0	0	0	0	1	0	3	4	14	26	0	200
		AI+J	112	5	70	5	4	2	0	0	0	1	0	0	0	1	0	3	4	14	26	0	200
		AI+K	114	3	70	5	4	2	0	0	0	0	0	0	0	0	0	3	4	14	28	0	198
		AI+L	138	7	39	9	7	0	0	0	0	0	0	0	0	0	0	0	1	9	10	0	200
		AI+M	138	7	43	5	7	0	0	0	0	0	0	0	0	0	0	0	1	9	10	0	200
		C	115	2	65	5	4	2	0	0	0	0	7	0	0	0	0	3	4	14	26	0	200
		D	106	11	72	5	4	2	0	0	0	0	0	0	0	0	0	3	4	14	26	0	200
		E	117	0	58	7	4	2	0	0	0	0	12	0	0	0	0	3	4	14	26	0	200
		F	115	2	65	5	4	2	0	0	0	0	7	0	0	0	0	3	4	14	26	0	200
		G	109	8	71	6	4	2	0	0	0	0	0	0	0	0	0	3	4	14	26	0	200
		H	117	0	70	7	4	2	0	0	0	0	0	0	0	0	0	3	4	14	26	0	200
		I	117	0	71	5	4	2	0	0	0	0	1	0	0	0	0	3	4	14	26	0	200
		J	117	0	72	5	4	2	0	0	0	0	0	0	0	0	0	3	4	14	26	0	200
		K	117	0	69	6	4	2	0	2	0	0	0	0	0	0	0	3	4	14	26	0	200
		L	117	0	72	5	4	2	0	0	0	0	0	0	0	0	0	3	4	14	26	0	200
		M	117	0	72	5	4	2	0	0	0	0	0	0	0	0	0	3	4	14	26	0	200
		AI	112	7	71	3	4	2	0	0	0	1	0	0	0	0	0	3	4	14	26	0	200
		referee	112	5	72	5	4	2	0	0	0	0	0	0	0	0	0	3	4	14	26	0	200
0009-2640519200	2021/3/31	AI+C	137	2	47	3	7	3	0	0	0	0	0	0	0	0	0	0	1	0	11	0	199
		AI+D	135	4	47	3	7	3	0	0	0	0	0	0	0	0	0	0	1	0	11	0	199
		AI+E	138	1	46	3	8	3	0	0	0	0	1	0	0	0	0	0	1	0	10	0	200
		AI+F	138	1	47	3	8	3	0	0	0	0	0	0	0	0	0	0	1	0	10	0	200
		AI+G	138	2	47	2	8	3	0	0	0	0	0	0	0	0	0	0	1	0	10	0	200
		AI+H	138	3	47	0	8	3	1	0	0	0	0	0	0	0	0	0	1	0	10	0	200
		AI+I	139	0	47	3	8	3	0	0	0	0	0	0	0	0	0	0	1	0	10	0	200
		AI+J	138	1	47	3	8	3	0	0	0	0	0	0	0	0	0	0	1	0	10	0	200
		AI+K	138	1	47	3	7	3	0	0	0	0	0	0	0	0	0	0	1	0	10	0	199
		AI+L	112	5	72	5	4	2	0	0	0	0	0	0	0	0	0	3	4	14	26	0	200
		AI+M	112	5	72	5	4	2	0	0	0	0	0	0	0	0	0	3	4	14	26	0	200
		C	137	2	47	3	7	3	0	0	0	0	0	0	0	0	0	0	1	0	11	0	199
		D	136	3	47	3	7	3	0	0	0	0	0	0	0	0	0	0	1	0	11	0	199
		E	139	0	43	3	9	2	0	0	0	0	4	0	0	0	0	0	1	0	10	0	200
		F	139	0	47	3	7	3	0	0	0	0	0	0	0	0	0	0	1	0	11	0	199
		G	135	5	47	3	8	3	0	0	0	0	0	0	0	0	0	0	1	0	9	0	201
		H	140	2	47	1	8	3	0	0	0	0	0	0	0	0	0	0	1	0	9	0	201
		I	141	0	47	3	7	2	0	0	0	0	0	0	0	0	0	0	1	0	10	0	200
		J	142	0	47	3	8	3	0	0	0	0	0	0	0	0	0	0	1	0	9	0	203
		K	139	0	47	3	7	3	0	0	0	0	0	0	0	0	0	0	1	0	10	0	199
		L	139	0	47	3	8	3	0	0	0	0	0	0	0	0	0	0	1	0	10	0	200
		M	139	0	47	3	7	3	0	0	0	0	0	0	0	0	0	0	1	0	11	0	199
		AI	138	2	47	2	8	3	0	0	0	0	0	0	0	0	0	0	1	0	10	0	200
		referee	138	1	47	3	8	3	0	0	0	0	0	0	0	0	0	0	1	0	10	0	200
2002-2640711100-A	2021/3/31	AI+C	119	5	65	0	7	3	0	0	0	0	0	0	0	0	0	5	5	5	7	0	199
		AI+D	120	4	65	0	7	3	0	0	0	0	0	0	0	0	0	5	5	5	7	0	199
		AI+E	123	1	54	2	7	4	0	0	0	0	9	0	0	0	0	5	5	5	6	0	200
		AI+F	123	2	61	0	7	2	0	0	0	0	4	0	0	0	0	5	5	5	7	0	199
		AI+G	123	1	65	0	7	4	0	0	0	0	0	0	0	0	0	5	5	5	6	0	200
		AI+H	123	1	64	0	7	4	0	0	0	0	1	0	0	0	0	5	5	5	6	0	200
		AI+I	125	1	64	0	7	4	1	0	0	0	0	0	0	0	0	5	5	5	6	0	202
		AI+J	124	1	63	0	7	4	0	0	0	2	0	0	0	0	0	5	5	5	6	0	201
		AI+K	123	1	63	0	7	3	0	0	0	1	1	0	0	0	0	5	5	5	6	0	199
		AI+L	138	1	47	3	8	3	0	0	0	0	0	0	0	0	0	0	1	0	10	0	200
		AI+M	138	1	47	3	8	3	0	0	0	0	0	0	0	0	0	0	1	0	10	0	200
		C	123	1	62	0	7	3	0	0	0	0	3	0	0	0	0	5	5	5	7	0	199
		D	120	4	65	0	7	3	0	0	0	0	0	0	0	0	0	5	5	5	7	0	199
		E	125	0	57	3	7	1	1	0	0	0	5	0	0	0	0	5	5	5	7	0	199
		F	124	0	61	0	7	3	0	0	0	0	4	0	0	0	0	5	5	5	7	0	199
		G	120	4	65	0	7	3	0	0	0	0	0	0	0	0	0	5	5	5	7	0	199
		H	126	0	65	0	7	2	0	0	0	0	0	0	0	0	0	5	5	5	6	0	200
		I	125	0	65	0	7	3	0	0	0	0	0	0	0	0	0	5	5	5	6	0	200
		J	126	0	66	0	7	3	0	0	0	0	0	0	0	0	0	5	5	5	7	0	202
		K	124	0	65	0	7	3	0	0	0	0	0	0	0	0	0	5	5	5	6	0	199
		L	124	0	65	0	7	4	0	0	0	0	0	0	0	0	0	5	5	5	6	0	200
		M	124	0	65	0	7	3	0	0	0	0	0	0	0	0	0	5	5	5	7	0	199
		AI	123	1	64	0	7	4	0	0	0	0	1	0	0	0	0	5	5	5	6	0	200
		referee	123	1	65	0	7	4	0	0	0	0	0	0	0	0	0	5	5	5	6	0	200
2009-2641340700	2021/3/31	AI+C	152	20	26	1	1	0	0	0	0	0	0	0	0	0	6	3	3	5	17	0	200
		AI+D	144	28	24	1	1	0	1	1	0	0	0	0	0	0	6	3	3	5	17	0	200
		AI+E	156	16	15	2	1	0	2	0	0	0	8	0	0	0	6	3	3	5	17	0	200
		AI+F	156	16	19	1	1	0	1	1	0	0	5	0	0	0	6	3	3	5	17	0	200
		AI+G	156	16	24	1	1	0	1	1	0	0	0	0	0	0	6	3	3	5	17	0	200
		AI+H	156	16	23	1	1	0	1	1	0	0	0	0	1	0	6	3	3	5	17	0	200
		AI+I	169	3	23	1	1	0	2	0	0	0	0	0	1	0	6	3	3	5	17	0	200
		AI+J	156	16	24	1	1	0	1	1	0	0	0	0	0	0	6	3	3	5	17	0	200
		AI+K	156	16	24	1	1	0	1	1	0	0	0	0	0	0	6	3	3	5	17	0	200
		AI+L	123	1	64	0	7	4	0	0	0	0	1	0	0	0	0	5	5	5	6	0	200
		AI+M	123	1	65	0	7	4	0	0	0	0	0	0	0	0	0	5	5	5	6	0	200
		C	167	5	21	1	1	0	2	0	0	0	3	0	0	0	6	3	3	5	17	0	200
		D	144	28	32	1	1	0	0	0	0	0	0	0	0	0	0	3	3	5	17	0	206
		E	172	0	17	5	1	0	2	0	0	0	3	0	0	0	6	3	3	5	17	0	200
		F	172	0	19	1	1	0	2	0	0	0	6	0	0	0	5	3	3	5	17	0	201
		G	152	19	26	2	1	0	0	0	0	0	0	0	0	0	6	3	3	5	17	0	200
		H	172	0	26	4	1	0	0	0	0	0	0	0	0	0	3	3	3	5	17	0	203
		I	172	0	25	1	1	0	2	0	0	0	0	0	0	0	5	3	3	5	17	0	201
		J	173	1	26	1	1	0	0	0	0	0	0	0	0	0	4	3	3	5	17	0	202
		K	172	0	31	2	1	0	0	0	0	0	0	0	0	0	0	3	3	5	17	0	206
		L	172	0	24	1	1	0	1	1	0	0	0	0	0	0	6	3	3	5	17	0	200
		M	172	0	27	1	1	0	0	0	0	0	0	0	0	0	5	3	3	5	17	0	201
		AI	156	16	24	1	1	0	1	1	0	0	0	0	0	0	6	3	3	5	17	0	200
		referee	156	16	24	1	1	0	1	1	0	0	0	0	0	0	6	3	3	5	17	0	200
2006-2641166600-A	2021/3/31	AI+C	28	8	47	2	0	1	0	1	0	112	1	0	0	0	0	0	0	0	22	0	200
		AI+D	29	7	66	2	0	1	0	0	0	85	0	0	10	0	0	0	0	0	22	0	200
		AI+E	29	7	36	2	0	1	1	0	0	117	7	0	0	0	0	0	0	0	22	0	200
		AI+F	29	7	42	2	0	1	0	1	1	116	1	0	0	0	0	0	0	0	22	0	200
		AI+G	29	8	43	2	0	1	0	1	0	116	0	0	0	0	0	0	0	0	22	0	200
		AI+H	29	7	42	2	0	1	0	1	1	116	1	0	0	0	0	0	0	0	22	0	200
		AI+I	35	1	44	3	0	1	0	0	1	121	0	0	0	0	0	0	0	0	22	0	206
		AI+J	31	5	42	2	0	1	0	1	1	117	1	0	0	0	0	0	0	0	22	0	201
		AI+K	30	6	42	2	0	1	0	1	1	115	1	0	0	0	0	0	0	0	23	0	199
		AI+L	156	16	24	1	1	0	1	1	0	0	0	0	0	0	6	3	3	5	17	0	200
		AI+M	156	16	24	1	1	0	2	0	0	0	0	0	0	0	6	3	3	5	17	0	200
		C	31	5	57	4	0	1	0	0	0	102	0	0	0	0	0	0	0	0	22	0	200
		D	29	7	66	2	0	1	0	0	0	74	0	0	21	0	0	0	0	0	22	0	200
		E	36	0	42	1	0	1	0	0	0	119	1	0	0	0	0	0	0	0	22	0	200
		F	32	4	46	2	0	1	0	0	0	114	1	0	0	0	0	0	0	0	22	0	200
		G	27	9	49	2	0	1	0	0	0	112	0	0	0	0	0	0	0	0	22	0	200
		H	24	12	42	0	0	1	0	0	0	121	0	0	0	0	0	0	0	0	22	0	200
		I	37	0	98	2	0	0	0	0	0	0	68	0	0	0	0	0	0	0	22	0	205
		J	34	2	49	1	0	1	0	0	1	115	0	0	0	0	0	0	0	0	23	0	203
		K	35	0	57	4	0	1	0	0	0	103	0	0	0	0	0	0	0	0	22	0	200
		L	36	0	47	2	0	1	0	1	1	111	0	0	0	0	0	0	0	0	23	0	199
		M	36	0	58	1	0	1	0	0	0	104	0	0	0	0	0	0	0	0	22	0	200
		AI	29	7	42	2	0	1	0	1	1	116	1	0	0	0	0	0	0	0	22	0	200
		referee	29	7	43	2	0	1	0	0	1	116	1	0	0	0	0	0	0	0	22	0	200
0101-2642042700	2021/4/1	AI+C	2	0	19	43	1	0	3	1	0	126	4	0	0	1	0	0	1	1	51	0	200
		AI+D	2	0	19	50	1	0	1	2	100	24	1	0	0	0	0	0	1	1	51	0	200
		AI+E	2	0	15	36	1	0	4	0	0	141	1	0	0	0	0	0	1	1	51	0	200
		AI+F	2	0	16	42	1	0	0	4	0	135	0	0	0	0	0	0	1	1	51	0	200
		AI+G	2	2	16	37	1	0	0	2	1	139	0	0	0	0	0	0	1	1	51	0	200
		AI+H	2	0	16	34	1	0	0	4	1	137	0	0	2	3	0	0	1	1	51	0	200
		AI+I	2	0	17	43	1	0	0	4	0	135	0	0	0	0	0	0	1	1	51	0	202
		AI+J	2	0	17	33	1	0	0	4	1	136	2	0	2	3	1	0	1	1	50	0	201
		AI+K	2	0	16	34	1	0	0	4	4	137	2	0	0	0	0	0	1	1	51	0	200
		AI+L	29	7	44	2	0	1	0	0	1	116	0	0	0	0	0	0	0	0	22	0	200
		AI+M	29	7	43	3	0	1	0	0	0	117	0	0	0	0	0	0	0	0	22	0	200
		C	3	0	20	52	0	0	1	18	106	0	0	0	0	0	0	0	1	1	51	0	200
		D	2	0	19	47	1	0	3	2	102	23	1	0	0	0	0	0	1	1	51	0	200
		E	2	0	17	23	1	0	0	0	0	156	1	0	0	0	0	0	1	1	51	0	200
		F	3	0	20	42	1	0	0	2	0	132	0	0	0	0	0	0	1	1	51	0	200
		G	3	0	19	36	1	0	0	3	0	138	0	0	0	0	0	0	1	1	51	0	200
		H	2	0	13	31	1	0	0	0	0	153	0	0	0	0	0	0	1	1	51	0	200
		I	2	0	19	40	1	0	6	0	0	0	149	0	0	0	0	0	1	1	51	0	217
		J	2	1	22	46	1	0	5	5	0	137	0	0	0	0	0	0	1	1	51	0	219
		K	2	0	14	0	1	0	0	0	0	183	0	0	0	0	0	0	1	1	51	0	200
		L	2	0	21	52	1	0	0	3	0	121	0	0	0	0	0	0	1	1	51	0	200
		M	2	0	14	44	1	0	0	4	0	134	0	0	0	0	1	0	1	1	51	0	199
		AI	2	0	18	36	1	0	0	4	1	137	1	0	0	0	0	0	1	1	51	0	200
		referee	2	0	17	38	1	0	0	4	0	137	1	0	0	0	0	0	1	1	51	0	200
0378-2642625600	2021/4/1	AI+C	169	7	13	3	6	1	0	0	0	0	0	0	0	0	0	0	0	0	4	0	199
		AI+D	169	7	13	3	6	1	0	0	0	0	0	0	0	0	0	0	0	0	4	0	199
		AI+E	171	6	13	3	6	1	0	0	0	0	0	0	0	0	0	0	0	0	3	0	200
		AI+F	170	7	13	3	6	1	0	0	0	0	0	0	0	0	0	0	0	0	3	0	200
		AI+G	170	7	13	3	6	1	0	0	0	0	0	0	0	0	0	0	0	0	3	0	200
		AI+H	170	7	13	3	6	1	0	0	0	0	0	0	0	0	0	0	0	0	3	0	200
		AI+I	176	0	13	3	7	1	0	0	0	0	0	0	0	0	0	0	0	0	3	0	200
		AI+J	170	7	13	3	6	1	0	0	0	0	0	0	0	0	0	0	0	0	3	0	200
		AI+K	170	6	13	2	6	1	1	0	0	0	0	0	0	0	0	0	0	0	3	0	199
		AI+L	2	0	16	43	1	0	0	4	2	132	0	0	0	0	0	0	1	1	51	0	200
		AI+M	2	0	18	37	1	0	0	4	0	136	0	0	0	2	0	0	1	1	51	0	200
		C	171	5	13	3	6	1	0	0	0	0	0	0	0	0	0	0	0	0	4	0	199
		D	169	7	13	3	6	1	0	0	0	0	0	0	0	0	0	0	0	0	4	0	199
		E	171	5	12	3	7	1	0	0	0	0	1	0	0	0	0	0	0	0	3	0	200
		F	176	1	13	3	5	1	0	0	0	0	0	0	0	0	0	0	0	0	4	0	199
		G	166	10	13	3	7	1	0	0	0	0	0	0	0	0	0	0	0	0	3	0	200
		H	176	0	13	3	7	1	0	0	0	0	0	0	0	0	0	0	0	0	3	0	200
		I	176	0	13	3	6	1	0	0	0	0	0	0	0	0	0	0	0	0	4	0	199
		J	180	0	13	3	7	1	0	0	0	0	0	0	0	0	0	0	0	0	3	0	204
		K	176	0	13	3	6	1	0	0	0	0	0	0	0	0	0	0	0	0	3	0	199
		L	176	0	13	3	7	1	0	0	0	0	0	0	0	0	0	0	0	0	3	0	200
		M	176	0	13	3	6	1	0	0	0	0	0	0	0	0	0	0	0	0	4	0	199
		AI	170	7	13	3	6	1	0	0	0	0	0	0	0	0	0	0	0	0	3	0	200
		referee	170	6	13	3	7	1	0	0	0	0	0	0	0	0	0	0	0	0	3	0	200
2008-2642226600	2021/4/1	AI+C	120	6	63	3	5	0	0	0	0	0	1	0	0	0	0	3	3	7	12	0	198
		AI+D	117	9	64	3	5	0	0	0	0	0	0	0	0	0	0	3	3	7	12	0	198
		AI+E	121	5	36	5	7	0	0	0	0	0	26	0	0	0	0	3	3	7	10	0	200
		AI+F	121	5	58	4	7	0	0	0	0	0	5	0	0	0	0	3	3	7	10	0	200
		AI+G	121	5	63	4	7	0	0	0	0	0	0	0	0	0	0	3	3	7	10	0	200
		AI+H	121	5	62	4	7	0	0	0	0	0	0	0	1	0	0	3	3	7	10	0	200
		AI+I	126	0	62	5	7	0	0	0	0	0	0	0	0	0	0	3	3	7	10	0	200
		AI+J	122	5	63	4	7	0	0	0	0	0	0	0	0	0	0	3	3	7	10	0	201
		AI+K	121	5	62	4	5	0	0	0	0	0	1	0	0	0	0	3	3	7	10	0	198
		AI+L	170	6	13	3	7	1	0	0	0	0	0	0	0	0	0	0	0	0	3	0	200
		AI+M	170	6	13	3	7	1	0	0	0	0	0	0	0	0	0	0	0	0	3	0	200
		C	124	2	63	3	5	0	0	0	0	0	1	0	0	0	0	3	3	7	12	0	198
		D	117	9	64	3	5	0	0	0	0	0	0	0	0	0	0	3	3	7	12	0	198
		E	126	0	43	3	7	0	0	0	0	0	21	0	0	0	0	3	3	7	10	0	200
		F	126	0	57	3	7	0	0	0	0	0	7	0	0	0	0	3	3	7	10	0	200
		G	123	3	63	3	7	0	0	0	0	0	1	0	0	0	0	3	3	7	10	0	200
		H	126	0	62	5	7	0	0	0	0	0	0	0	0	0	0	3	3	7	10	0	200
		I	127	0	64	3	7	0	0	0	0	0	0	0	0	0	0	3	3	7	10	0	201
		J	127	0	64	3	7	0	0	0	0	0	0	0	0	0	0	3	3	7	10	0	201
		K	125	0	64	3	5	0	0	0	0	0	0	0	0	0	0	3	3	7	10	0	197
		L	126	0	64	3	7	0	0	0	0	0	0	0	0	0	0	3	3	7	10	0	200
		M	125	0	63	4	6	0	0	0	0	0	0	0	0	0	0	3	3	7	12	0	198
		AI	121	5	63	4	7	0	0	0	0	0	0	0	0	0	0	3	3	7	10	0	200
		referee	121	5	63	4	7	0	0	0	0	0	0	0	0	0	0	3	3	7	10	0	200
0319-2643712400	2021/4/2	AI+C	136	4	44	10	2	2	0	0	0	0	0	0	0	0	0	0	0	0	19	0	198
		AI+D	135	1	44	14	2	2	0	0	0	0	0	0	0	0	0	0	0	0	19	0	198
		AI+E	136	0	38	15	4	2	0	0	0	0	5	0	0	0	0	0	0	0	17	0	200
		AI+F	136	0	44	14	4	2	0	0	0	0	0	0	0	0	0	0	0	0	17	0	200
		AI+G	136	4	44	10	4	2	0	0	0	0	0	0	0	0	0	0	0	0	17	0	200
		AI+H	136	4	43	10	4	2	0	0	0	0	1	0	0	0	0	0	0	0	17	0	200
		AI+I	137	0	44	13	4	2	0	0	0	0	0	0	0	0	0	0	0	0	17	0	200
		AI+J	136	4	43	10	4	2	0	0	0	0	1	0	0	0	0	0	0	0	17	0	200
		AI+K	136	4	44	7	2	2	3	0	0	0	0	0	0	0	0	0	0	0	17	0	198
		AI+L	121	5	63	4	7	0	0	0	0	0	0	0	0	0	0	3	3	7	10	0	200
		AI+M	121	5	63	4	7	0	0	0	0	0	0	0	0	0	0	3	3	7	10	0	200
		C	136	0	43	15	2	2	0	0	0	0	0	0	0	0	0	0	0	0	19	0	198
		D	135	1	44	14	2	2	0	0	0	0	0	0	0	0	0	0	0	0	19	0	198
		E	136	1	40	13	4	2	0	0	0	0	4	0	0	0	0	0	0	0	17	0	200
		F	135	0	44	14	5	2	0	0	0	0	0	0	0	0	0	0	0	0	17	0	200
		G	135	4	45	10	4	2	0	0	0	0	0	0	0	0	0	0	0	0	17	0	200
		H	136	0	44	14	4	2	0	0	0	0	0	0	0	0	0	0	0	0	17	0	200
		I	137	0	44	14	4	1	0	0	0	0	0	0	0	0	0	0	0	0	17	0	200
		J	136	4	44	10	4	2	0	0	0	0	0	0	0	0	0	0	0	0	17	0	200
		K	136	0	45	11	2	2	0	0	0	0	0	0	0	0	0	0	0	0	18	0	196
		L	136	0	44	14	4	2	0	0	0	0	0	0	0	0	0	0	0	0	17	0	200
		M	138	0	44	14	2	0	0	0	0	0	0	0	0	0	0	0	0	0	19	0	198
		AI	136	4	43	10	4	2	0	0	0	0	1	0	0	0	0	0	0	0	17	0	200
		referee	136	4	44	10	4	2	0	0	0	0	0	0	0	0	0	0	0	0	17	0	200
2006-2643201800	2021/4/2	AI+C	126	4	56	6	2	3	0	0	0	0	0	0	0	0	0	3	3	14	27	0	197
		AI+D	117	13	55	6	2	3	0	0	0	0	1	0	0	0	0	3	3	14	27	0	197
		AI+E	126	4	53	5	4	4	0	0	0	0	4	0	0	0	0	3	3	14	24	0	200
		AI+F	126	4	56	6	4	3	0	0	0	0	0	0	0	0	0	3	3	14	25	0	199
		AI+G	126	4	56	6	4	4	0	0	0	0	0	0	0	0	0	3	3	14	24	0	200
		AI+H	126	4	56	5	4	4	0	0	0	0	1	0	0	0	0	3	3	14	24	0	200
		AI+I	130	0	56	6	4	4	0	0	0	0	0	0	0	0	0	3	3	14	24	0	200
		AI+J	126	4	56	5	4	4	0	0	0	0	1	0	0	0	0	3	3	14	24	0	200
		AI+K	126	4	56	4	2	3	2	0	0	0	0	0	0	0	0	3	3	14	24	0	197
		AI+L	136	0	44	14	4	2	0	0	0	0	0	0	0	0	0	0	0	0	17	0	200
		AI+M	136	0	44	14	4	2	0	0	0	0	0	0	0	0	0	0	0	0	17	0	200
		C	127	3	46	7	3	3	0	0	0	0	9	0	0	0	0	3	3	14	26	0	198
		D	117	13	55	7	2	3	0	0	0	0	0	0	0	0	0	3	3	14	27	0	197
		E	130	0	54	6	4	2	1	0	0	0	2	0	0	0	0	3	3	14	25	0	199
		F	127	3	56	6	5	2	0	0	0	0	0	0	0	0	0	3	3	14	25	0	199
		G	123	7	56	6	4	4	0	0	0	0	0	0	0	0	0	3	3	14	24	0	200
		H	131	2	48	14	4	1	0	0	0	0	0	0	0	0	0	3	3	14	24	0	200
		I	130	0	56	6	4	4	0	0	0	0	0	0	0	0	0	3	3	14	24	0	200
		J	129	1	57	6	4	3	0	0	0	0	0	0	0	0	0	3	3	14	25	0	200
		K	130	0	54	8	2	3	0	0	0	0	0	0	0	0	0	3	3	14	24	0	197
		L	130	0	55	6	4	4	0	0	0	0	0	0	0	0	0	3	3	14	25	0	199
		M	132	0	55	7	2	1	0	0	0	0	0	0	0	0	0	3	3	14	27	0	197
		AI	126	4	56	5	4	4	0	0	0	0	1	0	0	0	0	3	3	14	24	0	200
		referee	126	4	56	6	4	4	0	0	0	0	0	0	0	0	0	3	3	14	24	0	200
2010-2642986900-B	2021/4/2	AI+C	142	28	19	5	0	0	5	0	0	0	1	0	0	0	0	0	0	5	9	0	200
		AI+D	130	40	19	7	0	0	0	4	0	0	0	0	0	0	0	0	0	5	9	0	200
		AI+E	150	20	11	5	0	0	0	5	0	0	9	0	0	0	0	0	0	5	9	0	200
		AI+F	149	21	15	5	0	0	0	5	0	0	5	0	0	0	0	0	0	5	9	0	200
		AI+G	149	21	19	6	0	0	1	4	0	0	0	0	0	0	0	0	0	5	9	0	200
		AI+H	149	21	19	6	0	0	0	5	0	0	0	0	0	0	0	0	0	5	9	0	200
		AI+I	170	0	19	5	0	0	0	5	0	0	1	0	0	0	0	0	0	5	9	0	200
		AI+J	149	21	19	5	0	0	0	5	0	0	1	0	0	0	1	0	0	5	8	0	200
		AI+K	149	21	19	5	0	0	0	5	0	0	1	0	0	0	0	0	0	5	9	0	200
		AI+L	126	4	55	6	4	4	0	0	0	0	0	0	0	0	0	3	3	14	24	0	199
		AI+M	126	4	56	6	4	4	0	0	0	0	0	0	0	0	0	3	3	14	24	0	200
		C	152	18	19	11	0	0	0	0	0	0	0	0	0	0	0	0	0	5	9	0	200
		D	131	39	20	7	0	0	0	3	0	0	0	0	0	0	0	0	0	5	9	0	200
		E	160	10	12	7	0	0	4	0	0	0	7	0	0	0	0	0	0	5	9	0	200
		F	165	5	16	6	0	0	1	4	0	0	3	0	0	0	0	0	0	5	9	0	200
		G	144	25	19	8	0	0	2	2	0	0	0	0	0	0	0	0	0	5	9	0	200
		H	171	0	18	12	0	0	0	0	0	0	0	0	0	0	0	0	0	5	8	0	201
		I	170	0	20	7	0	0	3	0	0	0	0	0	0	0	0	0	0	5	9	0	200
		J	170	3	19	10	0	0	0	0	0	0	0	0	0	0	0	0	0	5	9	0	202
		K	170	0	20	8	0	0	0	2	0	0	0	0	0	0	0	0	0	5	9	0	200
		L	170	0	19	7	0	0	0	4	0	0	0	0	0	0	0	0	0	5	9	0	200
		M	170	0	19	11	0	0	0	0	0	0	0	0	0	0	0	0	0	5	9	0	200
		AI	149	21	19	5	0	0	0	5	0	0	1	0	0	0	0	0	0	5	9	0	200
		referee	149	21	19	5	0	0	0	5	0	0	1	0	0	0	0	0	0	5	9	0	200
0142-2645582600	2021/4/6	AI+C	151	4	31	8	4	0	0	0	0	0	0	0	0	1	0	0	2	0	12	0	199
		AI+D	148	7	30	10	5	0	0	0	0	0	0	0	0	0	0	0	2	0	11	0	200
		AI+E	152	4	29	8	5	0	0	0	0	0	1	0	1	0	0	0	2	0	11	0	200
		AI+F	152	3	30	10	5	0	0	0	0	0	0	0	0	0	0	0	3	0	11	0	200
		AI+G	153	3	30	9	5	0	0	0	0	0	0	0	0	0	0	0	2	0	11	0	200
		AI+H	153	3	29	8	5	0	0	0	0	1	0	0	0	1	0	0	2	0	11	0	200
		AI+I	156	0	30	6	5	0	1	0	0	0	0	0	0	2	0	0	2	0	11	0	200
		AI+J	153	3	29	6	5	0	1	0	0	1	0	0	0	2	0	0	2	0	11	0	200
		AI+K	152	3	30	8	4	0	2	0	0	0	0	0	0	0	0	0	2	0	11	0	199
		AI+L	149	21	20	5	0	0	0	5	0	0	0	0	0	0	0	0	0	5	9	0	200
		AI+M	150	21	20	5	0	0	0	4	0	0	0	0	0	0	0	0	0	5	9	0	200
		C	149	6	32	8	5	0	0	0	0	0	0	0	0	0	0	0	2	0	11	0	200
		D	147	8	30	10	5	0	0	0	0	0	0	0	0	0	0	0	2	0	11	0	200
		E	148	7	27	12	5	0	0	0	0	0	1	0	0	0	0	0	2	0	11	0	200
		F	155	0	31	9	5	0	0	0	0	0	0	0	0	0	0	0	2	0	11	0	200
		G	150	5	30	10	5	0	0	0	0	0	0	0	0	0	0	0	2	0	11	0	200
		H	151	5	27	13	4	0	0	0	0	0	0	0	0	0	0	0	2	0	11	0	200
		I	155	0	32	8	5	0	0	0	0	0	0	0	0	0	0	0	2	0	11	0	200
		J	155	1	30	9	5	0	0	0	0	0	0	0	0	0	0	0	2	0	11	0	200
		K	155	0	31	9	4	0	0	0	0	0	0	0	0	0	0	0	2	0	11	0	199
		L	155	0	30	10	5	0	0	0	0	0	0	0	0	0	0	0	2	0	11	0	200
		M	155	0	32	8	4	0	0	0	0	0	0	0	0	0	0	0	2	0	12	0	199
		AI	153	3	30	7	5	0	1	0	1	0	0	0	0	0	0	0	2	0	11	0	200
		referee	152	3	30	10	5	0	0	0	0	0	0	0	0	0	0	0	2	0	11	0	200
0776-2647027300	2021/4/7	AI+C	86	3	96	8	1	1	3	0	0	0	2	0	0	0	1	0	1	2	20	0	200
		AI+D	87	2	98	7	1	1	0	5	0	0	0	0	0	0	0	0	1	2	20	0	201
		AI+E	88	1	82	9	1	1	2	0	0	0	15	0	1	0	1	0	1	2	20	0	200
		AI+F	88	1	94	8	1	1	0	3	0	0	5	0	0	0	0	0	1	2	20	0	201
		AI+G	88	2	98	5	1	1	2	3	0	0	0	0	0	0	1	0	1	2	20	0	200
		AI+H	88	1	96	6	1	1	0	6	0	0	1	0	0	0	1	0	1	2	20	0	200
		AI+I	88	1	96	5	1	1	2	4	0	0	2	0	0	0	1	0	1	2	20	0	200
		AI+J	88	1	96	5	1	1	0	6	0	0	1	0	1	0	1	0	1	2	20	0	200
		AI+K	88	1	96	5	1	1	0	6	0	0	2	0	0	0	1	0	1	2	20	0	200
		AI+L	152	3	30	10	5	0	0	0	0	0	0	0	0	0	0	0	2	0	11	0	200
		AI+M	152	3	32	8	5	0	0	0	0	0	0	0	0	0	0	0	2	0	11	0	200
		C	86	3	97	11	1	1	0	0	0	0	2	0	0	0	0	0	1	2	20	0	201
		D	87	2	98	7	1	1	0	5	0	0	0	0	0	0	0	0	1	2	20	0	201
		E	88	1	82	13	1	1	0	0	0	0	14	0	0	0	1	0	1	2	20	0	200
		F	89	0	97	9	1	1	0	1	0	0	2	0	0	0	0	0	1	2	20	0	200
		G	85	4	98	6	1	1	5	0	0	0	1	0	0	0	0	0	1	2	20	0	201
		H	89	0	98	12	1	1	0	0	0	0	0	0	0	0	0	0	1	2	20	0	201
		I	89	0	98	7	1	1	3	1	0	0	1	0	0	0	0	0	1	2	20	0	201
		J	89	1	100	9	1	1	0	0	0	0	0	0	0	0	1	0	1	1	20	0	201
		K	89	0	100	10	1	1	0	0	0	0	0	0	0	0	0	0	1	2	20	0	201
		L	89	0	97	8	1	1	0	3	0	0	1	0	0	0	1	0	1	2	20	0	200
		M	88	1	99	6	1	1	0	3	3	0	0	0	0	0	0	0	1	1	20	0	202
		AI	88	1	97	6	1	1	0	5	0	0	1	0	0	0	1	0	1	2	20	0	200
		referee	88	1	97	6	1	1	0	5	0	0	0	0	1	0	1	0	1	2	20	0	200
2002-2647233700	2021/4/7	AI+C	89	9	83	7	5	6	0	0	0	0	0	0	0	0	0	7	2	46	18	0	199
		AI+D	82	16	83	7	5	6	0	0	0	0	0	0	0	0	0	7	2	46	18	0	199
		AI+E	91	7	70	8	6	6	0	0	0	0	12	0	0	0	0	7	2	46	17	0	200
		AI+F	91	7	78	8	6	6	0	0	0	0	4	0	0	0	0	7	2	46	17	0	200
		AI+G	91	7	82	8	6	6	0	0	0	0	0	0	0	0	0	7	2	46	17	0	200
		AI+H	91	7	80	8	6	6	0	0	0	0	2	0	0	0	0	7	2	46	17	0	200
		AI+I	97	1	82	8	6	6	0	0	0	0	0	0	0	0	0	7	2	46	17	0	200
		AI+J	91	7	80	8	6	6	0	0	0	0	2	0	0	0	0	7	2	46	17	0	200
		AI+K	91	7	82	8	5	6	0	0	0	0	0	0	0	0	0	7	2	46	17	0	199
		AI+L	88	1	97	5	1	1	0	6	0	0	1	0	0	0	1	0	1	2	20	0	200
		AI+M	88	1	97	7	1	1	0	5	0	0	0	0	0	0	1	0	1	2	20	0	200
		C	92	6	78	7	6	6	0	0	0	0	5	0	0	0	0	7	2	46	17	0	200
		D	79	19	83	7	5	6	0	0	0	0	0	0	0	0	0	7	2	46	18	0	199
		E	95	3	79	8	6	6	0	0	0	0	3	0	0	0	0	7	2	46	17	0	200
		F	97	0	80	7	7	6	0	0	0	0	3	0	0	0	0	7	2	46	17	0	200
		G	86	12	82	7	6	6	0	0	0	0	1	0	0	0	0	7	2	46	17	0	200
		H	86	12	81	9	6	6	0	0	0	0	0	0	0	0	0	7	2	46	17	0	200
		I	98	0	83	7	6	6	0	0	0	0	0	0	0	0	0	7	2	46	17	0	200
		J	98	0	83	7	6	6	0	0	0	0	0	0	0	0	0	7	2	46	17	0	200
		K	98	0	83	7	5	6	0	0	0	0	0	0	0	0	0	7	2	46	17	0	199
		L	98	0	82	7	6	6	0	0	0	0	1	0	0	0	0	7	2	46	17	0	200
		M	98	0	83	7	5	6	0	0	0	0	0	0	0	0	0	7	2	46	18	0	199
		AI	91	7	80	8	6	6	0	0	0	0	2	0	0	0	0	7	2	46	17	0	200
		referee	91	7	82	8	6	6	0	0	0	0	0	0	0	0	0	7	2	46	17	0	200
0357-2647290800	2021/4/7	AI+C	66	15	104	8	7	0	0	0	0	0	0	0	0	0	0	0	5	6	28	0	200
		AI+D	68	13	104	8	7	0	0	0	0	0	0	0	0	0	0	0	5	6	28	0	200
		AI+E	73	8	96	8	7	0	0	0	0	0	8	0	0	0	0	0	5	6	28	0	200
		AI+F	73	8	104	8	7	0	0	0	0	0	0	0	0	0	0	0	5	6	28	0	200
		AI+G	73	8	104	8	7	0	0	0	0	0	0	0	0	0	0	0	5	6	28	0	200
		AI+H	73	8	104	8	7	0	0	0	0	0	0	0	0	0	0	0	5	6	28	0	200
		AI+I	80	1	104	8	7	0	0	0	0	0	0	0	0	0	0	0	5	6	28	0	200
		AI+J	73	8	104	8	7	0	0	0	0	0	0	0	0	0	0	0	5	6	28	0	200
		AI+K	73	8	104	8	7	0	0	0	0	0	0	0	0	0	0	0	5	6	28	0	200
		AI+L	91	7	82	7	6	6	0	0	0	0	1	0	0	0	0	7	2	46	17	0	200
		AI+M	91	7	82	8	6	6	0	0	0	0	0	0	0	0	0	7	2	46	17	0	200
		C	69	12	102	8	7	0	0	0	0	0	2	0	0	0	0	0	5	6	28	0	200
		D	67	14	105	7	7	0	0	0	0	0	0	0	0	0	0	0	5	6	28	0	200
		E	73	8	92	9	7	0	0	0	0	0	11	0	0	0	0	0	5	6	28	0	200
		F	79	2	102	8	7	0	0	0	0	0	2	0	0	0	0	0	5	6	28	0	200
		G	70	11	104	8	7	0	0	0	0	0	0	0	0	0	0	0	5	6	28	0	200
		H	63	18	103	9	7	0	0	0	0	0	0	0	0	0	0	0	5	6	28	0	200
		I	81	0	106	7	7	0	0	0	0	0	0	0	0	0	0	0	5	6	28	0	201
		J	81	1	105	7	7	0	0	0	0	0	0	0	0	0	0	0	5	6	28	0	201
		K	81	0	105	7	7	0	0	0	0	0	0	0	0	0	0	0	5	6	28	0	200
		L	81	0	104	8	7	0	0	0	0	0	0	0	0	0	0	0	5	6	28	0	200
		M	72	9	104	8	7	0	0	0	0	0	0	0	0	0	0	0	5	6	28	0	200
		AI	73	8	104	8	7	0	0	0	0	0	0	0	0	0	0	0	5	6	28	0	200
		referee	73	8	104	8	7	0	0	0	0	0	0	0	0	0	0	0	5	6	28	0	200
0734-2648296000	2021/4/8	AI+C	71	1	109	10	5	4	0	0	0	0	0	0	0	0	0	0	1	0	18	0	200
		AI+D	72	0	109	10	5	4	0	0	0	0	0	0	0	0	0	0	1	0	18	0	200
		AI+E	72	0	104	10	5	4	0	0	0	0	5	0	0	0	0	0	1	0	18	0	200
		AI+F	72	0	109	10	5	4	0	0	0	0	0	0	0	0	0	0	1	0	18	0	200
		AI+G	72	0	109	10	5	4	0	0	0	0	0	0	0	0	0	0	1	0	18	0	200
		AI+H	72	0	109	10	5	4	0	0	0	0	0	0	0	0	0	0	1	0	18	0	200
		AI+I	72	0	113	6	5	4	0	0	0	0	0	0	0	0	0	0	1	0	18	0	200
		AI+J	72	0	109	10	5	4	0	0	0	0	0	0	0	0	0	0	1	0	18	0	200
		AI+K	72	0	109	10	5	4	0	0	0	0	0	0	0	0	0	0	1	0	18	0	200
		AI+L	73	8	104	8	7	0	0	0	0	0	0	0	0	0	0	0	5	6	28	0	200
		AI+M	73	8	104	8	7	0	0	0	0	0	0	0	0	0	0	0	5	6	28	0	200
		C	71	1	107	7	5	4	0	0	0	0	5	0	0	0	0	0	1	0	18	0	200
		D	71	1	112	7	5	4	0	0	0	0	0	0	0	0	0	0	1	0	18	0	200
		E	73	0	95	10	5	3	0	0	0	0	14	0	0	0	0	0	1	0	18	0	200
		F	72	0	110	6	5	4	0	0	0	0	3	0	0	0	0	0	1	0	18	0	200
		G	72	0	111	8	5	4	0	0	0	0	0	0	0	0	0	0	1	0	18	0	200
		H	67	5	106	13	5	4	0	0	0	0	0	0	0	0	0	0	1	0	18	0	200
		I	73	0	113	6	5	3	0	0	0	0	0	0	0	0	0	0	1	0	18	0	200
		J	74	1	111	6	5	4	0	0	0	0	0	0	0	0	0	0	1	0	18	0	201
		K	72	0	111	8	5	4	0	0	0	0	0	0	0	0	0	0	1	0	18	0	200
		L	72	0	109	10	5	4	0	0	0	0	0	0	0	0	0	0	1	0	18	0	200
		M	72	0	113	6	5	4	0	0	0	0	0	0	0	0	0	0	1	0	18	0	200
		AI	72	0	109	10	5	4	0	0	0	0	0	0	0	0	0	0	1	0	18	0	200
		referee	72	0	113	6	5	4	0	0	0	0	0	0	0	0	0	0	1	0	18	0	200
7079-2648219100	2021/4/8	AI+C	82	15	63	25	4	3	0	0	0	0	3	0	0	0	0	1	3	0	25	0	195
		AI+D	73	24	64	27	4	3	0	0	0	0	0	0	0	0	0	2	2	0	25	0	195
		AI+E	85	12	51	26	9	3	0	0	0	0	13	0	1	0	0	2	2	0	20	0	200
		AI+F	84	13	59	26	9	3	0	0	0	0	6	0	0	0	0	2	2	0	20	0	200
		AI+G	84	14	64	26	9	3	0	0	0	0	0	0	0	0	0	2	2	0	20	0	200
		AI+H	84	13	65	25	9	3	0	0	0	0	0	0	0	1	0	2	2	0	20	0	200
		AI+I	97	0	65	25	9	3	1	0	0	0	1	0	0	0	0	2	2	0	20	0	201
		AI+J	84	13	63	25	9	3	0	0	0	1	1	0	0	1	0	2	2	0	20	0	200
		AI+K	84	13	64	25	4	3	0	0	0	1	0	0	0	0	0	2	2	0	21	0	194
		AI+L	72	0	109	10	5	4	0	0	0	0	0	0	0	0	0	0	1	0	18	0	200
		AI+M	72	0	111	8	5	4	0	0	0	0	0	0	0	0	0	0	1	0	18	0	200
		C	84	13	57	26	9	3	0	0	0	0	8	0	0	0	0	2	2	0	20	0	200
		D	71	26	65	26	4	3	0	0	0	0	0	0	0	0	0	2	2	0	25	0	195
		E	95	2	53	23	10	2	0	0	0	0	15	0	0	0	0	2	2	0	20	0	200
		F	93	3	61	24	9	4	0	0	0	0	5	0	1	0	0	2	2	0	20	0	200
		G	76	20	67	25	9	3	0	0	0	0	0	0	0	0	0	2	2	0	20	0	200
		H	81	15	63	28	10	3	0	0	0	0	0	0	0	0	0	2	2	0	20	0	200
		I	97	0	67	22	9	3	0	0	0	0	3	0	0	0	0	2	2	0	20	0	201
		J	97	1	66	25	9	3	0	0	0	0	0	0	0	0	0	2	2	0	20	0	201
		K	97	0	67	24	4	3	0	0	0	0	0	0	0	0	0	2	2	0	20	0	195
		L	97	0	66	25	9	3	0	0	0	0	0	0	0	0	0	2	2	0	20	0	200
		M	89	8	64	27	4	3	0	0	0	0	0	0	0	0	0	2	2	0	25	0	195
		AI	84	13	63	26	9	3	0	0	0	1	1	0	0	0	0	2	2	0	20	0	200
		referee	84	13	65	26	9	3	0	0	0	0	0	0	0	0	0	2	2	0	20	0	200
0353-2648740000-M	2021/4/8	AI+C	98	5	89	4	2	0	0	0	0	0	0	0	0	0	0	0	2	0	24	0	198
		AI+D	92	11	89	4	2	0	0	0	0	0	0	0	0	0	0	0	2	0	24	0	198
		AI+E	99	4	44	5	4	0	0	0	0	0	36	0	8	0	0	0	2	0	22	0	200
		AI+F	99	4	78	5	4	0	0	0	0	0	10	0	0	0	0	0	2	0	22	0	200
		AI+G	99	4	69	5	4	0	0	0	0	19	0	0	0	0	0	0	2	0	22	0	200
		AI+H	99	4	67	5	4	0	0	0	0	0	21	0	0	0	0	0	2	0	22	0	200
		AI+I	103	0	89	4	4	0	0	0	0	0	0	0	0	0	0	0	2	0	22	0	200
		AI+J	99	4	68	5	4	0	0	0	1	19	0	0	0	0	0	0	2	0	22	0	200
		AI+K	99	4	67	4	2	0	0	0	0	22	0	0	0	0	0	0	2	0	22	0	198
		AI+L	84	13	65	26	9	3	0	0	0	0	0	0	0	0	0	2	2	0	20	0	200
		AI+M	84	13	64	27	9	3	0	0	0	0	0	0	0	0	0	2	2	0	20	0	200
		C	100	3	89	4	2	0	0	0	0	0	0	0	0	0	0	0	2	0	24	0	198
		D	89	14	89	4	2	0	0	0	0	0	0	0	0	0	0	0	2	0	24	0	198
		E	99	4	54	5	4	0	0	0	0	0	27	0	7	0	0	0	2	0	22	0	200
		F	103	0	80	4	4	0	0	0	0	0	9	0	0	0	0	0	2	0	22	0	200
		G	97	6	87	4	4	0	0	0	0	0	0	0	2	0	0	0	2	0	22	0	200
		H	90	12	69	5	4	0	0	0	0	0	20	0	0	0	0	0	2	0	22	0	200
		I	105	0	91	2	2	0	0	0	0	0	0	0	0	0	0	0	2	0	22	0	200
		J	103	0	89	4	4	0	0	0	0	0	0	0	0	0	0	0	2	0	22	0	200
		K	102	0	89	4	2	0	0	0	0	0	0	0	0	0	0	0	2	0	22	0	197
		L	103	0	89	4	4	0	0	0	0	0	0	0	0	0	0	0	2	0	22	0	200
		M	103	0	89	4	2	0	0	0	0	0	0	0	0	0	0	0	2	0	24	0	198
		AI	99	4	68	5	4	0	0	0	0	20	0	0	0	0	0	0	2	0	22	0	200
		referee	99	4	76	4	4	0	0	0	0	0	0	0	13	0	0	0	2	0	22	0	200
0826-2648818200	2021/4/8	AI+C	155	12	24	4	2	1	1	0	0	0	1	0	0	0	1	0	1	0	10	0	200
		AI+D	149	20	26	4	2	0	0	0	0	0	0	0	0	0	0	0	1	0	10	0	201
		AI+E	162	7	23	4	2	0	0	0	0	0	2	0	0	0	1	0	1	0	10	0	200
		AI+F	162	5	24	4	2	0	2	0	0	0	0	0	1	0	1	0	1	0	10	0	200
		AI+G	162	7	24	4	2	0	0	0	0	0	0	0	0	0	2	0	1	0	10	0	199
		AI+H	162	5	24	4	2	0	2	0	0	0	0	0	0	1	1	0	1	0	10	0	200
		AI+I	166	2	24	4	2	0	1	0	0	0	0	1	0	0	1	0	1	0	10	0	200
		AI+J	163	4	24	3	2	0	2	1	0	0	0	1	0	0	1	0	1	0	10	0	200
		AI+K	162	5	24	4	2	0	2	0	0	0	1	0	0	0	1	0	1	0	10	0	200
		AI+L	99	4	89	4	4	0	0	0	0	0	0	0	0	0	0	0	2	0	22	0	200
		AI+M	99	4	90	3	4	0	0	0	0	0	0	0	0	0	0	0	2	0	22	0	200
		C	158	9	24	1	1	1	2	1	0	0	2	1	0	0	1	0	1	0	10	0	200
		D	151	20	26	3	0	0	0	1	0	0	0	0	0	0	0	0	1	0	10	0	201
		E	160	8	20	3	2	1	0	0	0	0	5	0	0	0	0	0	1	0	11	0	199
		F	164	4	24	4	2	1	0	0	0	0	1	0	0	0	0	0	1	0	10	0	200
		G	158	11	24	3	2	0	0	1	0	0	0	0	0	0	1	0	1	0	10	0	199
		H	156	12	27	4	2	0	0	0	0	0	0	0	0	0	0	0	1	0	10	0	201
		I	168	1	27	3	2	0	0	0	0	0	0	0	0	0	0	0	1	0	10	0	201
		J	168	1	25	3	2	0	0	1	0	0	0	0	0	0	0	0	1	0	10	0	200
		K	167	2	26	3	2	0	0	1	0	0	0	0	0	0	0	0	1	0	10	0	201
		L	166	0	26	4	2	1	2	0	0	0	0	0	0	0	0	0	1	0	10	0	201
		M	166	0	25	4	2	1	2	0	0	0	0	0	0	0	0	0	1	0	11	0	200
		AI	162	5	24	4	2	0	2	0	0	0	0	0	0	0	2	0	1	0	10	0	199
		referee	161	6	24	4	2	1	1	0	0	0	0	0	0	0	2	0	1	0	10	0	199
0419-2650210900	2021/4/9	AI+C	135	11	38	5	0	2	0	5	0	0	3	0	0	0	0	1	0	5	31	0	199
		AI+D	131	15	38	9	0	2	1	0	0	0	3	0	0	0	0	1	0	5	31	0	199
		AI+E	139	7	37	5	1	2	5	0	0	0	3	0	1	0	0	1	0	5	30	0	200
		AI+F	139	7	35	5	1	2	0	5	0	0	6	0	0	0	0	0	1	5	30	0	200
		AI+G	139	8	42	4	1	2	0	4	0	0	0	0	0	0	0	1	0	5	30	0	200
		AI+H	139	7	38	6	1	2	0	5	0	0	2	0	0	0	0	1	0	5	30	0	200
		AI+I	144	3	41	5	1	2	1	4	0	0	0	0	0	0	0	1	0	5	30	0	201
		AI+J	140	7	38	4	1	2	1	5	0	0	2	0	1	0	0	1	0	5	30	0	201
		AI+K	139	7	38	4	0	2	1	5	0	0	2	0	1	0	0	1	0	5	30	0	199
		AI+L	161	5	25	4	2	1	2	0	0	0	0	0	0	0	1	0	1	0	10	0	200
		AI+M	162	5	24	4	2	0	2	0	0	0	0	0	0	0	2	0	1	0	10	0	199
		C	133	13	39	9	1	2	0	0	0	0	3	0	0	0	0	1	0	5	30	0	200
		D	127	19	43	8	0	2	0	0	0	0	0	0	0	0	0	1	0	5	31	0	199
		E	139	7	31	10	1	2	0	0	0	0	10	0	0	0	0	1	0	5	30	0	200
		F	143	3	36	5	1	2	0	4	0	0	6	0	0	0	0	1	0	5	30	0	200
		G	140	6	42	5	1	2	1	3	0	0	0	0	0	0	0	1	0	5	30	0	200
		H	134	13	44	6	1	2	0	0	0	0	0	0	0	0	0	1	0	5	30	0	200
		I	147	0	43	6	1	2	3	0	0	0	0	0	0	0	0	1	0	5	30	0	202
		J	145	3	42	6	1	2	2	2	0	0	0	0	0	0	0	1	0	5	30	0	203
		K	146	0	44	4	0	2	0	3	0	0	0	0	0	0	0	1	0	5	30	0	199
		L	146	0	41	5	1	2	1	4	0	0	0	0	0	0	0	1	0	5	30	0	200
		M	146	0	41	5	0	2	0	5	0	0	0	0	0	0	0	1	0	5	31	0	199
		AI	139	7	40	5	1	2	0	4	0	0	2	0	0	0	0	1	0	5	30	0	200
		referee	139	7	38	5	1	2	0	5	0	0	2	0	1	0	0	1	0	5	30	0	200
0788-2652473300	2021/4/12	AI+C	91	29	53	12	4	1	3	0	0	0	7	0	0	0	0	3	1	0	12	0	200
		AI+D	85	35	51	20	4	1	0	0	0	0	4	0	0	0	0	3	1	0	12	0	200
		AI+E	96	24	49	18	4	1	0	0	0	0	8	0	0	0	0	3	1	0	12	0	200
		AI+F	96	24	51	13	4	1	3	0	0	0	8	0	0	0	0	3	1	0	12	0	200
		AI+G	96	30	54	12	4	1	0	0	0	0	3	0	0	0	0	3	1	0	12	0	200
		AI+H	96	26	52	12	4	1	3	1	0	0	5	0	0	0	0	3	1	0	12	0	200
		AI+I	117	3	52	9	4	1	5	1	0	0	8	0	0	0	0	3	1	0	12	0	200
		AI+J	96	24	52	14	4	1	3	1	0	1	4	0	0	0	0	3	1	0	12	0	200
		AI+K	96	26	52	11	4	1	4	1	0	1	4	0	0	0	0	3	1	0	12	0	200
		AI+L	139	7	39	5	1	2	0	5	0	0	2	0	0	0	0	1	0	5	30	0	200
		AI+M	139	7	41	5	1	2	0	5	0	0	0	0	0	0	0	1	0	5	30	0	200
		C	93	27	51	13	4	1	0	0	0	0	11	0	0	0	0	3	1	0	12	0	200
		D	80	40	55	18	4	1	0	0	0	0	2	0	0	0	0	3	1	0	12	0	200
		E	108	11	48	14	4	1	0	0	0	0	14	0	0	0	0	3	1	0	12	0	200
		F	109	11	49	15	4	1	0	0	0	0	11	0	0	0	0	3	1	0	12	0	200
		G	91	29	54	16	4	1	0	0	0	0	5	0	0	0	0	3	1	0	12	0	200
		H	81	40	52	16	4	1	0	0	0	0	6	0	0	0	0	3	1	0	12	0	200
		I	120	0	59	14	4	1	0	0	0	0	2	0	0	0	0	3	1	0	12	0	200
		J	120	0	53	16	4	1	0	0	0	0	6	0	0	0	0	3	1	0	12	0	200
		K	120	0	54	12	4	1	3	0	0	0	6	0	0	0	0	3	1	0	12	0	200
		L	120	0	54	14	4	1	0	0	0	0	7	0	0	0	0	3	1	0	12	0	200
		M	111	9	59	16	4	1	0	0	0	0	0	0	0	0	0	3	1	0	12	0	200
		AI	96	26	53	15	4	1	1	0	0	0	4	0	0	0	0	3	1	0	12	0	200
		referee	96	24	54	14	4	1	0	0	0	0	7	0	0	0	0	3	1	0	12	0	200
113179-A	2021/4/12	AI+C	107	43	34	10	0	0	0	6	0	0	0	0	0	0	0	2	5	0	21	0	200
		AI+D	90	61	35	10	0	0	0	5	0	0	0	0	0	0	0	2	5	0	20	0	201
		AI+E	108	42	23	10	0	0	0	9	0	0	8	0	0	0	0	2	5	0	21	0	200
		AI+F	107	43	28	11	0	0	2	4	0	0	5	0	0	0	0	2	5	0	21	0	200
		AI+G	107	45	34	10	0	0	1	3	0	0	0	0	0	0	0	2	5	0	21	0	200
		AI+H	107	43	30	10	0	0	0	9	0	0	1	0	0	0	0	2	5	0	21	0	200
		AI+I	145	5	34	10	0	0	6	1	0	0	0	0	0	0	0	2	5	0	20	0	201
		AI+J	107	43	31	10	0	0	1	8	0	0	1	0	0	0	0	2	5	0	20	0	201
		AI+K	107	43	30	10	0	0	0	9	0	0	1	0	0	0	0	2	5	0	21	0	200
		AI+L	96	24	55	14	4	1	0	0	0	0	6	0	0	0	0	3	1	0	12	0	200
		AI+M	96	24	53	15	4	1	3	0	0	0	4	0	0	0	0	3	1	0	12	0	200
		C	125	25	27	16	0	0	0	0	0	0	7	0	0	0	0	2	5	0	21	0	200
		D	91	59	36	9	0	0	0	5	0	0	0	0	0	0	0	2	5	0	21	0	200
		E	108	43	25	11	0	0	4	0	0	0	10	0	0	0	0	2	5	0	20	0	201
		F	135	14	26	11	0	0	4	2	0	0	8	0	0	0	0	2	5	0	21	0	200
		G	109	41	34	11	0	0	3	3	0	0	0	0	0	0	0	2	5	0	20	0	201
		H	102	47	34	18	0	0	0	0	0	0	0	0	0	0	0	2	5	0	20	0	201
		I	150	0	37	7	0	0	6	0	0	0	0	0	0	0	0	2	5	0	21	0	200
		J	151	2	35	10	0	0	3	1	0	0	0	0	0	0	0	2	5	0	20	0	202
		K	150	0	36	8	0	0	0	5	0	0	0	0	0	0	0	2	5	0	22	0	199
		L	150	0	34	10	0	0	1	5	0	0	0	0	0	0	0	2	5	0	21	0	200
		M	128	22	34	10	0	0	0	0	6	0	0	0	0	0	0	2	5	0	21	0	200
		AI	107	43	32	11	0	0	0	6	0	0	1	0	0	0	0	2	5	0	21	0	200
		referee	107	43	34	10	0	0	0	6	0	0	0	0	0	0	0	2	5	0	21	0	200
113183-A	2021/4/12	AI+C	13	9	126	0	0	0	2	0	0	50	0	0	0	0	0	0	0	0	58	0	200
		AI+D	12	11	65	1	0	0	0	0	0	111	0	0	0	0	0	0	0	0	58	0	200
		AI+E	12	11	52	1	0	0	0	0	0	112	12	0	0	0	0	0	0	0	58	0	200
		AI+F	12	11	53	1	0	0	0	0	0	123	0	0	0	0	0	0	0	0	58	0	200
		AI+G	12	10	67	1	0	0	2	0	0	108	0	0	0	0	0	0	0	0	58	0	200
		AI+H	12	10	176	0	0	0	2	0	0	0	0	0	0	0	0	0	0	0	58	0	200
		AI+I	22	0	95	0	0	0	1	1	0	81	0	0	0	0	0	0	0	0	58	0	200
		AI+J	12	10	64	0	0	0	2	0	0	97	0	0	15	0	0	0	0	0	58	0	200
		AI+K	12	10	64	0	0	0	2	0	0	112	0	0	0	0	0	0	0	0	58	0	200
		AI+L	107	43	34	10	0	0	0	6	0	0	0	0	0	0	0	2	5	0	21	0	200
		AI+M	107	43	33	11	0	0	2	4	0	0	0	0	0	0	0	2	5	0	21	0	200
		C	17	6	73	2	0	0	0	0	0	102	0	0	0	0	0	0	0	0	58	0	200
		D	12	11	130	1	0	0	0	0	0	46	0	0	0	0	0	0	0	0	58	0	200
		E	19	4	16	1	0	0	0	0	0	150	10	0	0	0	0	0	0	0	58	0	200
		F	22	0	38	2	0	0	0	0	0	135	3	0	0	0	0	0	0	0	58	0	200
		G	14	10	65	0	0	0	0	0	0	111	0	0	0	0	0	0	0	0	58	0	200
		H	7	17	152	0	0	0	0	0	0	0	24	0	0	0	0	0	0	0	58	0	200
		I	24	0	176	0	0	0	0	0	0	0	0	0	0	0	0	0	0	0	58	0	200
		J	22	2	130	0	0	0	0	0	0	46	0	0	0	0	0	0	0	0	58	0	200
		K	22	1	101	1	0	0	0	0	0	75	0	0	0	0	0	0	0	0	58	0	200
		L	22	0	45	1	0	0	1	0	0	131	0	0	0	0	0	0	0	0	58	0	200
		M	16	6	28	1	0	0	1	0	0	148	0	0	0	0	0	0	0	0	58	0	200
		AI	12	10	66	0	0	0	2	0	0	97	0	0	13	0	0	0	0	0	58	0	200
		referee	12	10	59	0	0	0	2	0	0	117	0	0	0	0	0	0	0	0	58	0	200
113281-A	2021/4/13	AI+C	17	0	96	10	2	2	3	0	0	0	10	0	0	0	13	0	1	0	18	0	140
		AI+D	13	5	101	5	2	3	2	6	0	1	2	0	0	0	13	0	1	0	18	0	140
		AI+E	17	0	73	17	2	1	4	0	0	0	21	0	4	0	13	0	1	0	19	0	139
		AI+F	17	2	86	10	2	1	1	0	0	0	21	0	0	0	13	0	1	0	18	0	140
		AI+G	18	2	99	10	2	2	0	1	0	5	1	0	0	0	13	0	1	0	18	0	140
		AI+H	17	0	105	10	2	2	1	0	0	0	3	0	0	0	13	0	1	0	18	0	140
		AI+I	17	0	95	14	2	2	3	0	0	0	7	0	0	0	13	0	1	0	18	0	140
		AI+J	17	0	94	11	2	1	1	4	0	7	3	0	0	1	13	0	1	0	17	0	141
		AI+K	17	0	93	10	2	2	1	5	0	7	3	0	0	0	13	0	1	0	18	0	140
		AI+L	12	10	64	0	0	0	2	0	0	112	0	0	0	0	0	0	0	0	58	0	200
		AI+M	12	10	51	0	0	0	2	0	0	125	0	0	0	0	0	0	0	0	58	0	200
		C	17	0	90	14	2	2	3	0	0	0	12	0	0	0	13	0	1	0	18	0	140
		D	12	4	120	5	2	3	0	5	0	0	2	0	0	0	0	0	1	0	18	0	153
		E	14	3	56	13	2	2	5	0	0	0	41	0	2	0	14	0	1	0	19	0	138
		F	17	2	92	7	2	1	1	0	0	0	14	0	4	0	10	0	1	0	20	0	140
		G	15	2	96	12	2	2	1	0	0	2	1	0	6	0	14	0	1	0	18	0	139
		H	13	7	88	16	0	0	0	0	0	0	23	0	0	0	6	0	1	0	18	0	147
		I	19	0	107	11	2	0	1	0	0	0	0	0	0	0	9	0	1	0	18	0	140
		J	16	3	106	5	2	0	3	1	0	3	1	0	0	0	10	0	1	0	18	0	140
		K	18	0	111	9	2	0	0	0	0	0	2	0	0	0	11	0	1	0	18	0	142
		L	16	0	95	11	2	3	4	4	0	5	0	0	0	0	13	0	1	0	18	0	140
		M	19	0	108	9	2	0	0	1	0	0	8	0	0	0	6	0	1	0	18	0	147
		AI	17	0	94	10	2	2	1	4	0	7	3	0	0	0	13	0	1	0	18	0	140
		referee	16	0	95	6	2	6	2	6	0	5	2	0	0	0	13	0	1	0	18	0	140
112006-A	2021/4/13	AI+C	173	6	7	8	0	0	4	1	0	0	0	0	0	1	6	4	9	0	27	0	200
		AI+D	168	13	5	10	0	2	2	0	0	0	0	0	0	0	6	4	9	0	27	0	200
		AI+E	172	11	6	8	0	0	1	0	0	0	2	0	0	0	6	4	9	0	27	0	200
		AI+F	174	8	7	9	0	0	0	1	0	0	0	0	1	0	6	4	9	0	27	0	200
		AI+G	174	9	7	8	0	0	1	1	0	0	0	0	0	0	6	4	9	0	27	0	200
		AI+H	174	5	7	8	0	0	5	1	0	0	0	0	0	0	6	4	9	0	27	0	200
		AI+I	179	0	7	8	0	0	3	1	2	0	0	0	0	0	6	4	9	0	27	0	200
		AI+J	174	5	7	8	0	0	4	1	0	0	0	0	0	1	7	4	9	0	26	0	200
		AI+K	174	5	7	8	0	0	4	0	1	0	0	0	0	1	6	4	9	0	27	0	200
		AI+L	16	0	92	10	2	5	1	7	0	5	2	0	0	0	13	0	1	0	18	0	140
		AI+M	17	0	100	11	2	0	1	3	4	0	2	0	0	0	13	0	1	0	18	0	140
		C	172	11	7	5	0	0	0	2	0	0	3	0	0	0	6	4	9	0	27	0	200
		D	171	13	19	0	0	1	1	1	0	0	0	0	0	0	0	4	9	0	27	0	206
		E	178	4	9	7	0	0	0	0	0	0	2	0	0	0	6	4	9	0	27	0	200
		F	183	0	9	7	0	0	0	1	0	0	0	0	0	0	6	4	9	0	27	0	200
		G	174	9	7	8	0	0	1	1	0	0	0	0	0	0	6	4	9	0	27	0	200
		H	162	15	11	8	0	3	0	0	0	0	0	0	0	0	7	4	9	0	27	0	199
		I	181	0	9	10	0	0	0	0	0	0	0	0	0	0	3	4	9	0	27	0	200
		J	178	5	12	3	0	0	1	1	0	0	0	0	0	0	4	4	9	0	27	0	200
		K	174	5	7	8	0	0	4	1	0	0	0	0	0	1	6	4	9	0	27	0	200
		L	179	1	7	9	0	0	3	1	0	0	0	0	0	0	6	4	9	0	27	0	200
		M	179	0	8	10	0	0	0	3	0	0	0	0	0	0	6	4	9	0	27	0	200
		AI	174	5	7	8	0	0	4	2	0	0	0	0	0	0	6	4	9	0	27	0	200
		referee	174	5	7	8	0	0	4	2	0	0	0	0	0	0	6	4	9	0	27	0	200
113131-A	2021/4/13	AI+C	110	13	47	19	1	2	2	2	0	2	2	0	0	0	8	3	19	2	241	0	200
		AI+D	105	19	47	21	1	2	2	0	1	0	2	0	0	0	8	3	19	2	241	0	200
		AI+E	113	13	35	20	1	2	3	0	0	0	11	0	2	0	8	3	19	2	241	0	200
		AI+F	113	11	40	24	1	2	1	2	0	0	6	0	0	0	8	3	19	2	241	0	200
		AI+G	113	14	48	18	1	2	0	0	0	4	0	0	0	0	8	3	19	2	241	0	200
		AI+H	109	14	46	16	1	2	2	3	3	2	2	0	0	0	8	3	19	2	241	0	200
		AI+I	123	0	46	20	1	2	4	0	0	0	4	0	0	0	8	3	19	2	241	0	200
		AI+J	113	10	46	17	1	2	2	3	0	4	2	0	0	0	8	3	19	2	241	0	200
		AI+K	113	10	46	12	1	2	2	3	0	9	2	0	0	0	8	3	19	2	241	0	200
		AI+L	174	5	7	8	0	0	4	1	1	0	0	0	0	0	6	4	9	0	27	0	200
		AI+M	174	5	8	8	0	0	2	1	2	0	0	0	0	0	6	4	9	0	27	0	200
		C	111	12	42	23	1	3	3	0	0	0	5	0	0	0	8	3	19	2	241	0	200
		D	100	23	59	20	1	2	1	1	0	0	1	0	0	0	0	3	19	2	241	0	208
		E	115	10	34	23	1	1	3	0	0	0	13	0	0	0	8	3	19	2	241	0	200
		F	122	3	43	21	1	1	2	0	0	1	6	0	0	0	8	3	19	2	241	0	200
		G	109	17	49	16	1	2	0	0	0	6	0	0	0	0	8	3	19	2	241	0	200
		H	103	21	52	27	1	0	0	0	0	0	1	0	0	0	3	3	19	2	241	0	205
		I	125	2	49	21	0	1	1	0	0	0	1	0	0	0	6	3	19	2	241	0	200
		J	123	6	54	13	1	1	0	0	0	0	1	0	0	0	6	3	19	2	242	0	199
		K	122	0	45	19	1	2	2	0	0	10	0	0	0	0	7	3	19	2	241	0	201
		L	123	0	49	19	1	2	2	2	0	1	1	0	0	0	8	3	19	2	241	0	200
		M	117	7	48	23	1	1	1	2	0	1	0	0	0	0	7	3	19	2	241	0	201
		AI	113	10	46	17	1	2	2	3	0	4	2	0	0	0	8	3	19	2	241	0	200
		referee	113	10	48	16	1	2	2	3	0	4	1	0	0	0	8	3	19	2	241	0	200
111855-A	2021/4/13	AI+C	1	0	25	0	0	0	0	0	0	110	1	0	0	0	0	5	5	1	29	0	137
		AI+D	1	0	29	0	0	0	0	0	0	105	2	0	0	0	0	1	7	3	29	0	137
		AI+E	1	0	21	0	0	0	0	0	0	109	6	0	0	0	0	5	5	1	29	0	137
		AI+F	1	0	25	0	0	0	0	0	0	110	1	0	0	0	0	5	5	1	29	0	137
		AI+G	1	0	25	1	0	0	0	0	0	110	0	0	0	0	0	5	5	1	29	0	137
		AI+H	1	0	25	0	0	0	0	0	0	110	1	0	0	0	0	5	5	1	29	0	137
		AI+I	1	0	25	0	0	0	0	0	0	110	1	0	0	0	0	5	5	1	29	0	137
		AI+J	1	0	25	0	0	0	0	0	0	110	1	0	0	0	0	5	5	1	29	0	137
		AI+K	1	0	26	0	0	0	0	0	0	110	0	0	0	0	0	5	5	1	29	0	137
		AI+L	113	10	49	19	1	2	2	2	0	0	2	0	0	0	8	3	19	2	241	0	200
		AI+M	113	10	47	23	1	2	2	2	0	0	0	0	0	0	8	3	19	2	241	0	200
		C	1	0	25	0	0	0	0	0	0	111	0	0	0	0	0	5	5	1	29	0	137
		D	1	0	31	0	0	0	0	0	0	105	0	0	0	0	0	5	5	1	29	0	137
		E	1	0	10	0	0	0	0	0	0	117	9	0	0	0	0	5	5	1	29	0	137
		F	1	0	25	0	0	0	0	0	0	108	3	0	0	0	0	5	5	1	29	0	137
		G	1	0	24	1	0	0	0	0	0	111	0	0	0	0	0	4	6	1	29	0	137
		H	1	0	136	0	0	0	0	0	0	0	0	0	0	0	0	5	5	1	29	0	137
		I	1	0	136	0	0	0	0	0	0	0	0	0	0	0	0	5	5	1	29	0	137
		J	1	0	34	0	0	0	0	0	0	102	0	0	0	0	0	5	5	1	29	0	137
		K	1	0	25	0	0	0	0	0	0	111	0	0	0	0	0	5	5	1	29	0	137
		L	1	0	28	0	0	0	0	0	0	108	0	0	0	0	0	5	5	1	29	0	137
		M	1	0	17	0	0	0	0	0	0	119	0	0	0	0	0	5	5	1	29	0	137
		AI	1	0	25	0	0	0	0	0	0	110	1	0	0	0	0	5	5	1	29	0	137
		referee	1	0	25	0	0	0	0	0	0	110	1	0	0	0	0	5	5	1	29	0	137
128-2653643000-A	2021/4/13	AI+C	116	15	29	12	2	1	2	6	0	1	12	0	0	0	0	4	3	8	20	0	196
		AI+D	109	22	29	12	2	1	4	3	1	1	10	0	2	0	0	4	3	8	20	0	196
		AI+E	120	11	20	14	6	1	5	1	0	0	22	0	0	0	0	4	3	8	16	0	200
		AI+F	120	11	21	12	7	1	1	7	0	1	20	0	0	0	0	4	3	8	15	0	201
		AI+G	120	14	33	11	6	1	0	2	0	0	13	0	0	0	0	4	3	8	16	0	200
		AI+H	120	11	29	11	6	1	2	7	0	1	12	0	0	0	0	4	3	8	16	0	200
		AI+I	130	2	29	11	7	1	1	8	0	1	12	0	0	0	0	4	3	8	15	0	202
		AI+J	121	11	30	12	7	1	1	6	1	2	12	0	0	0	0	5	3	8	13	0	204
		AI+K	120	11	29	12	2	1	1	6	1	1	12	0	0	0	0	4	3	8	16	0	196
		AI+L	1	0	26	0	0	0	0	0	0	109	1	0	0	0	0	5	5	1	29	0	137
		AI+M	1	0	25	0	0	0	0	0	0	110	1	0	0	0	0	5	5	1	29	0	137
		C	119	12	28	13	4	1	2	5	0	1	13	0	0	0	0	4	3	8	18	0	198
		D	103	28	32	12	2	1	4	2	1	0	11	0	0	0	0	4	3	8	20	0	196
		E	122	9	19	14	2	1	5	0	0	0	24	0	0	0	0	4	3	8	20	0	196
		F	127	4	20	16	2	1	0	5	0	0	21	0	0	0	0	4	3	8	20	0	196
		G	115	17	32	12	3	1	2	4	0	0	11	0	0	0	0	4	3	8	19	0	197
		H	97	33	29	19	6	1	0	1	0	0	14	0	0	0	0	4	3	8	16	0	200
		I	132	0	42	13	3	1	5	1	1	0	0	0	0	0	0	4	3	8	19	0	198
		J	131	1	36	11	6	2	3	3	1	0	8	0	0	0	0	5	3	8	15	0	202
		K	131	0	38	12	2	2	1	1	0	1	8	0	0	0	0	4	3	8	16	0	196
		L	131	0	30	12	6	1	0	8	0	1	11	0	0	0	0	4	3	8	16	0	200
		M	120	11	32	12	2	1	1	4	1	1	11	0	0	0	0	4	3	8	20	0	196
		AI	120	11	29	12	6	1	1	7	0	1	12	0	0	0	0	4	3	8	16	0	200
		referee	120	11	29	11	6	1	2	7	0	1	12	0	0	0	0	4	3	8	16	0	200
127792-B	2021/4/13	AI+C	52	18	45	59	5	2	1	1	0	0	14	0	3	0	8	3	4	9	38	0	200
		AI+D	50	22	48	58	5	2	1	1	0	0	13	0	1	0	8	4	4	9	36	0	201
		AI+E	54	16	34	61	5	2	1	1	0	0	26	0	0	0	8	3	4	9	38	0	200
		AI+F	54	16	37	57	5	2	1	1	0	0	27	0	0	0	8	3	4	9	38	0	200
		AI+G	54	16	52	66	5	2	1	1	0	1	2	0	0	0	8	3	4	9	38	0	200
		AI+H	54	16	45	57	5	2	1	1	0	9	7	0	3	0	8	3	4	9	38	0	200
		AI+I	64	6	45	57	5	2	1	1	0	0	19	0	0	0	8	3	4	9	38	0	200
		AI+J	54	16	47	57	5	2	1	1	0	9	7	0	3	0	8	3	4	9	36	0	202
		AI+K	54	16	46	58	5	2	1	0	1	9	8	0	0	0	8	3	4	9	38	0	200
		AI+L	120	11	29	13	6	1	0	7	0	1	12	0	0	0	0	4	3	8	16	0	200
		AI+M	120	11	28	11	2	1	2	6	1	1	12	0	0	0	0	4	3	8	21	0	195
		C	58	12	45	61	5	2	1	1	0	3	12	0	0	0	8	3	4	9	38	0	200
		D	46	22	58	61	5	2	0	1	0	0	12	0	1	0	0	3	4	9	38	0	208
		E	63	10	35	59	5	1	1	0	0	0	25	1	0	0	8	3	4	9	38	0	200
		F	70	0	37	56	5	2	1	1	0	0	24	0	3	0	8	3	4	9	39	0	199
		G	51	19	58	59	5	2	1	1	0	3	0	0	0	0	8	4	4	9	38	0	199
		H	49	20	45	72	5	2	1	1	0	4	0	0	0	0	9	3	4	9	38	0	199
		I	71	0	53	55	5	1	1	0	1	0	13	0	0	0	6	3	4	9	40	0	200
		J	70	3	76	39	5	2	1	2	0	0	0	0	0	0	6	4	4	9	39	0	198
		K	69	0	46	68	5	3	0	3	0	3	0	0	0	0	9	3	4	9	40	0	197
		L	70	1	55	51	5	2	1	1	0	0	13	0	0	0	8	4	4	9	38	0	199
		M	63	8	44	61	5	2	1	0	1	0	15	0	0	0	8	3	4	9	38	0	200
		AI	54	16	48	57	5	2	1	1	0	9	7	0	0	0	8	3	4	9	38	0	200
		referee	54	16	49	56	5	2	1	1	0	0	15	0	0	0	8	4	4	9	38	0	199
127168-A	2021/4/13	AI+C	154	21	1	17	0	0	6	0	0	0	1	0	0	0	13	3	3	0	16	0	200
		AI+D	149	30	0	17	0	0	1	0	0	0	1	0	0	0	15	3	3	0	16	0	198
		AI+E	154	20	1	17	0	0	6	1	0	0	1	0	0	0	13	3	3	0	16	0	200
		AI+F	155	20	1	17	0	0	6	0	0	0	1	0	0	0	13	3	3	0	16	0	200
		AI+G	154	28	1	17	0	0	0	0	0	0	0	0	0	0	13	3	3	0	16	0	200
		AI+H	154	20	3	17	0	0	6	1	0	0	1	0	0	0	11	3	3	0	16	0	202
		AI+I	173	1	1	17	0	0	7	0	0	0	1	0	0	0	13	3	3	0	16	0	200
		AI+J	154	20	1	18	0	0	5	1	0	0	1	0	0	0	13	3	3	0	16	0	200
		AI+K	154	20	1	17	0	0	6	2	0	0	0	0	0	0	13	3	3	0	16	0	200
		AI+L	54	16	45	56	5	2	1	1	0	0	19	0	0	0	8	3	4	9	38	0	199
		AI+M	54	16	48	59	5	2	1	0	1	0	14	0	0	0	8	3	4	9	38	0	200
		C	163	13	2	18	0	0	4	0	0	0	0	0	0	0	13	3	3	0	16	0	200
		D	150	26	6	17	0	0	0	0	0	0	0	0	0	0	14	3	3	0	16	0	199
		E	166	14	2	18	0	0	1	0	0	0	0	0	0	0	12	3	3	0	16	0	201
		F	169	10	6	15	0	0	1	0	0	0	0	0	0	0	12	3	3	0	16	0	201
		G	158	23	2	17	0	0	0	0	0	0	1	0	0	0	12	3	3	0	16	0	201
		H	155	17	8	20	0	0	0	0	0	0	0	0	0	0	13	3	3	0	16	0	200
		I	175	4	2	19	0	0	1	0	0	0	0	0	0	0	7	3	3	0	16	0	201
		J	176	9	7	14	0	0	0	0	0	0	0	0	0	0	9	3	3	0	16	0	206
		K	174	0	2	20	0	0	4	1	0	0	0	0	0	0	12	3	3	0	16	0	201
		L	174	0	4	15	0	0	7	0	0	0	0	0	0	0	13	3	3	0	16	0	200
		M	169	6	3	19	0	0	5	0	0	0	0	0	0	0	11	3	3	0	16	0	202
		AI	154	20	1	17	0	0	6	1	0	0	1	0	0	0	13	3	3	0	16	0	200
		referee	154	20	1	17	0	0	6	0	0	0	1	0	0	0	14	3	3	0	16	0	199
125877-B	2021/4/13	AI+C	53	32	35	3	0	0	0	0	0	0	5	0	0	0	34	1	2	1	5	0	128
		AI+D	37	45	41	3	0	0	2	0	0	0	0	0	0	0	34	1	2	1	5	0	128
		AI+E	51	35	24	1	0	0	0	0	0	0	14	0	0	3	34	1	2	1	5	0	128
		AI+F	52	33	36	3	0	0	0	0	0	0	4	0	0	0	34	1	2	1	5	0	128
		AI+G	51	35	39	0	0	0	0	0	0	0	3	0	0	0	34	1	2	1	5	0	128
		AI+H	51	27	35	1	0	0	8	0	0	2	2	0	0	2	34	1	2	1	5	0	128
		AI+I	73	5	38	2	0	0	7	1	0	0	2	0	0	0	34	1	2	1	5	0	128
		AI+J	51	27	35	2	0	0	9	0	0	2	2	0	0	0	34	1	2	1	5	0	128
		AI+K	51	27	37	1	0	0	8	0	2	2	0	0	0	0	34	1	2	1	5	0	128
		AI+L	154	20	2	17	0	0	7	0	0	0	0	0	0	0	13	3	3	0	16	0	200
		AI+M	154	21	1	18	0	0	6	0	0	0	0	0	0	0	13	3	3	0	16	0	200
		C	59	25	36	1	0	0	0	0	0	0	7	0	0	0	34	1	2	1	5	0	128
		D	36	45	77	2	0	0	2	0	0	0	0	0	0	0	0	1	2	1	5	0	162
		E	64	21	21	5	0	0	0	0	0	0	17	0	0	0	34	1	2	1	5	0	128
		F	84	0	28	2	0	0	0	0	0	0	14	0	0	0	34	1	2	1	5	0	128
		G	52	33	40	3	0	0	0	0	0	0	0	0	0	0	34	1	2	1	5	0	128
		H	52	27	41	5	0	0	3	0	0	0	0	0	0	0	34	1	2	1	5	0	128
		I	79	2	35	1	0	0	1	2	0	0	8	0	0	0	16	1	2	1	5	0	128
		J	76	10	41	1	0	0	0	0	0	0	0	0	0	0	33	1	2	1	5	0	128
		K	78	0	42	5	0	0	4	0	0	0	0	0	0	0	33	1	2	1	5	0	129
		L	78	0	40	2	0	0	7	0	0	0	1	0	0	0	34	1	2	1	5	0	128
		M	50	28	42	0	0	0	5	0	0	0	3	0	0	0	34	1	2	1	5	0	128
		AI	51	27	35	2	0	0	7	2	0	2	2	0	0	0	34	1	2	1	5	0	128
		referee	51	27	40	0	0	0	8	0	0	0	2	0	0	0	34	1	2	1	5	0	128
127228-A	2021/4/13	AI+C	119	50	26	0	0	0	5	0	0	0	0	0	0	0	0	4	4	7	11	0	200
		AI+D	93	80	26	0	0	0	0	1	0	0	0	0	0	0	0	4	4	7	11	0	200
		AI+E	115	57	10	1	0	0	1	0	0	0	16	0	0	0	0	4	4	7	11	0	200
		AI+F	120	54	16	0	0	0	0	0	0	0	10	0	0	0	0	4	4	7	11	0	200
		AI+G	116	59	26	0	0	0	0	0	0	0	0	0	0	0	0	3	4	7	11	0	201
		AI+H	116	51	24	0	0	0	7	0	0	2	0	0	0	0	0	4	4	7	11	0	200
		AI+I	161	6	26	0	0	0	7	0	0	0	0	0	0	0	0	4	4	7	11	0	200
		AI+J	116	51	24	0	0	0	7	0	0	2	0	0	0	0	5	4	4	7	6	0	200
		AI+K	116	51	24	0	0	0	7	0	0	2	0	0	0	0	0	4	4	7	11	0	200
		AI+L	52	28	39	1	0	0	5	0	0	0	3	0	0	0	34	1	2	1	5	0	128
		AI+M	50	28	38	2	0	0	8	0	0	0	2	0	0	0	34	1	2	1	5	0	128
		C	147	26	26	1	0	0	0	0	0	0	0	0	0	0	0	4	4	7	11	0	200
		D	92	78	26	3	0	0	0	1	0	0	0	0	0	0	0	4	4	7	11	0	200
		E	129	44	12	1	0	0	0	0	0	0	14	0	0	0	0	4	4	7	11	0	200
		F	174	0	15	0	0	0	0	0	0	0	11	0	0	0	0	4	4	7	11	0	200
		G	129	44	26	0	0	0	1	0	0	0	0	0	0	0	0	4	4	7	11	0	200
		H	137	35	27	0	0	0	1	0	0	0	0	0	0	0	0	4	4	7	11	0	200
		I	167	0	27	0	0	0	1	6	0	0	0	0	0	0	0	4	4	7	11	0	201
		J	167	7	27	0	0	0	0	0	0	0	0	0	0	0	0	4	4	7	11	0	201
		K	167	0	26	1	0	0	6	0	0	0	0	0	0	0	0	4	4	7	11	0	200
		L	167	1	26	0	0	0	6	0	0	0	0	0	0	0	0	4	4	7	11	0	200
		M	137	30	13	0	0	0	6	0	0	0	14	0	0	0	0	4	4	7	11	0	200
		AI	116	51	26	0	0	0	7	0	0	0	0	0	0	0	0	4	4	7	11	0	200
		referee	116	51	26	0	0	0	7	0	0	0	0	0	0	0	0	4	4	7	11	0	200
124178	2021/4/13	AI+C	41	8	8	15	0	0	3	3	3	0	0	0	0	0	23	7	5	0	31	0	81
		AI+D	40	8	9	12	0	1	3	3	2	0	3	0	0	0	23	7	5	0	31	0	81
		AI+E	40	8	5	14	0	0	4	7	0	0	0	0	3	0	23	7	5	0	31	0	81
		AI+F	43	8	8	15	0	0	1	3	3	0	0	0	0	0	23	7	5	0	31	0	81
		AI+G	41	10	8	15	0	0	2	2	3	0	0	0	0	0	23	7	5	0	31	0	81
		AI+H	40	7	8	14	0	0	4	4	3	0	0	0	0	1	23	7	5	0	31	0	81
		AI+I	47	0	8	14	0	0	3	5	4	0	0	0	0	0	23	7	5	0	31	0	81
		AI+J	41	7	8	14	0	0	4	4	3	0	0	0	0	1	27	7	5	0	26	0	82
		AI+K	40	7	8	14	0	0	4	4	3	0	0	0	0	1	23	7	5	0	31	0	81
		AI+L	116	51	26	0	0	0	7	0	0	0	0	0	0	0	0	4	4	7	11	0	200
		AI+M	116	51	24	0	0	0	7	0	0	2	0	0	0	0	0	4	4	7	11	0	200
		C	44	4	8	16	0	0	5	4	0	0	0	0	0	0	23	7	5	0	31	0	81
		D	40	8	9	12	0	0	3	4	2	0	3	0	0	0	23	7	5	0	31	0	81
		E	50	0	10	14	0	0	1	7	0	0	0	0	0	0	23	7	5	0	30	0	82
		F	51	0	9	15	0	0	0	1	4	0	0	0	0	0	24	7	5	0	31	0	80
		G	44	6	9	15	0	0	3	3	1	0	0	0	0	0	23	7	5	0	31	0	81
		H	47	0	9	17	0	0	1	6	2	0	0	0	0	0	22	7	5	0	31	0	82
		I	48	0	10	14	0	0	2	4	2	0	1	0	0	0	17	7	5	0	31	0	81
		J	48	3	15	7	0	0	3	4	1	0	0	0	0	0	19	7	5	0	31	0	81
		K	47	0	8	15	0	0	6	1	4	0	0	0	0	0	23	7	5	0	31	0	81
		L	48	0	8	16	0	0	3	2	4	0	0	0	0	0	23	7	5	0	31	0	81
		M	47	0	8	15	0	0	3	7	1	0	0	0	0	0	23	7	5	0	31	0	81
		AI	40	7	8	15	0	0	4	4	3	0	0	0	0	0	23	7	5	0	31	0	81
		referee	40	7	8	15	0	0	4	4	3	0	0	0	0	0	23	7	5	0	31	0	81
126509	2021/4/13	AI+C	127	13	26	25	7	0	0	0	0	0	0	0	0	0	2	2	0	0	19	0	198
		AI+D	102	38	26	25	7	0	0	0	0	0	0	0	0	0	2	2	0	0	19	0	198
		AI+E	129	11	19	26	9	0	0	0	0	0	6	0	0	0	2	2	0	0	17	0	200
		AI+F	129	11	20	25	9	0	0	0	0	0	6	0	0	0	2	2	0	0	17	0	200
		AI+G	130	11	26	24	9	0	0	0	0	0	0	0	0	0	2	2	0	0	17	0	200
		AI+H	129	11	26	24	9	0	1	0	0	0	0	0	0	0	2	2	0	0	17	0	200
		AI+I	140	0	26	24	9	0	1	0	0	0	0	0	0	0	2	2	0	0	17	0	200
		AI+J	129	11	25	24	9	0	1	0	0	1	0	0	0	0	4	2	0	0	15	0	200
		AI+K	129	11	25	24	7	0	1	0	0	1	0	0	0	0	2	2	0	0	17	0	198
		AI+L	41	7	8	15	0	0	4	3	3	0	0	0	0	0	23	7	5	0	31	0	81
		AI+M	40	7	8	15	0	0	4	2	5	0	0	0	0	0	23	7	5	0	31	0	81
		C	136	4	24	26	9	0	0	0	0	0	1	0	0	0	2	2	0	0	17	0	200
		D	103	37	26	25	7	0	0	0	0	0	0	0	0	0	2	2	0	0	19	0	198
		E	131	10	16	25	9	0	0	0	0	0	9	0	0	0	2	2	0	0	17	0	200
		F	139	0	23	26	7	0	0	0	0	0	4	0	0	0	1	2	0	0	19	0	199
		G	131	8	26	25	9	0	1	0	0	0	0	0	0	0	2	2	0	0	17	0	200
		H	128	11	22	30	9	0	0	0	0	0	0	0	0	0	2	2	0	0	17	0	200
		I	140	0	26	24	9	0	1	0	0	0	0	0	0	0	2	2	0	0	17	0	200
		J	139	3	26	24	9	0	0	0	0	0	0	0	0	0	2	2	0	0	17	0	201
		K	140	0	24	28	7	0	0	0	0	0	0	0	0	0	1	2	0	0	17	0	199
		L	140	1	26	24	9	0	0	0	0	0	0	0	0	0	2	2	0	0	17	0	200
		M	136	4	27	24	7	0	0	0	0	0	0	0	0	0	2	2	0	0	19	0	198
		AI	129	11	26	24	9	0	1	0	0	0	0	0	0	0	2	2	0	0	17	0	200
		referee	129	11	26	24	9	0	1	0	0	0	0	0	0	0	2	2	0	0	17	0	200
127561	2021/4/13	AI+C	171	17	6	3	0	0	2	1	0	0	0	0	0	0	6	1	2	0	17	0	200
		AI+D	151	37	6	3	0	0	3	0	0	0	0	0	0	0	6	1	2	0	17	0	200
		AI+E	176	14	5	3	0	0	1	0	0	0	1	0	0	0	6	1	2	0	17	0	200
		AI+F	176	14	6	3	0	0	1	0	0	0	0	0	0	0	6	1	2	0	17	0	200
		AI+G	176	14	6	3	0	0	1	0	0	0	0	0	0	0	6	1	2	0	17	0	200
		AI+H	176	12	6	6	0	0	0	0	0	0	0	0	0	0	6	1	2	0	17	0	200
		AI+I	187	1	6	3	0	0	2	1	0	0	0	0	0	0	6	1	2	0	17	0	200
		AI+J	177	12	6	3	0	0	2	1	0	0	0	0	0	0	6	1	2	0	16	0	201
		AI+K	176	12	6	3	0	0	2	1	0	0	0	0	0	0	6	1	2	0	17	0	200
		AI+L	129	12	26	24	9	0	0	0	0	0	0	0	0	0	2	2	0	0	17	0	200
		AI+M	129	11	25	26	7	0	0	0	0	0	0	0	0	0	2	2	0	0	19	0	198
		C	180	8	6	6	0	0	0	0	0	0	0	0	0	0	6	1	2	0	17	0	200
		D	146	42	10	2	0	0	0	0	0	0	0	0	0	0	6	1	2	0	17	0	200
		E	183	7	5	4	0	0	0	0	0	0	0	0	0	0	7	1	2	0	17	0	199
		F	186	0	6	7	0	0	0	0	0	0	0	0	0	0	6	1	2	0	18	0	199
		G	173	17	8	3	0	0	1	0	0	0	0	0	0	0	4	1	2	0	17	0	202
		H	165	24	7	7	0	0	0	0	0	0	0	0	0	0	5	1	2	0	15	0	203
		I	188	1	6	4	0	0	1	0	0	0	0	0	0	0	3	1	2	0	17	0	200
		J	188	2	7	2	0	0	1	0	0	0	0	0	0	0	5	1	2	0	17	0	200
		K	188	0	7	6	0	0	0	0	0	0	0	0	0	0	5	1	2	0	17	0	201
		L	188	0	6	4	0	0	2	0	0	0	0	0	0	0	6	1	2	0	17	0	200
		M	169	18	5	9	0	0	0	0	0	0	0	0	0	0	5	1	2	0	17	0	201
		AI	176	12	6	3	0	0	2	1	0	0	0	0	0	0	6	1	2	0	17	0	200
		referee	176	12	6	3	0	0	2	1	0	0	0	0	0	0	6	1	2	0	17	0	200
130437	2021/4/13	AI+C	95	9	66	8	2	3	4	7	0	5	1	0	0	0	4	5	15	4	146	0	200
		AI+D	98	7	69	9	2	3	3	6	0	2	1	0	0	0	4	5	15	4	146	0	200
		AI+E	98	10	45	9	2	3	1	7	0	0	20	0	5	0	4	5	15	4	146	0	200
		AI+F	97	9	58	8	2	3	2	7	0	0	14	0	0	0	4	5	15	4	146	0	200
		AI+G	97	12	65	8	2	3	0	6	0	5	2	0	0	0	4	5	15	4	146	0	200
		AI+H	97	7	65	7	2	3	4	7	0	5	1	0	0	2	4	5	15	4	146	0	200
[truncated: 450 more rows]
